# Supplementary material for: Trigonometric gradient microstructures in additively manufactured single crystals enable strength-ductility synergy and programmable performance
Source: Nat Commun. 2025 Nov 11;16:9936. doi: 10.1038/s41467-025-64874-1 (PMC12606096; doi:10.1038/s41467-025-64874-1)
Supplement: Supplementary file 6 — Source Data [file 41467_2025_64874_MOESM6_ESM.xlsx]

## Sheet: Fig. 1 g
Statistical data		Trend of average
Distance along path B / μm	Horizontal γ channel width / nm	Distance along path B / μm	Horizontal γ channel width / nm
6.0193	400	6.29279	390
6.05147	300	7.864	400
6.0622	480	9.31724	420
6.0622	400	10.8295	449.231
6.0622	480	12.3417	475
6.08365	520	13.8539	531.25
6.08365	280	15.3661	530
6.09438	300	16.8784	471.579
6.1051	480	18.3906	482.353
6.12655	520	19.9028	390
6.148	400	22.9273	415.556
6.148	240	24.4395	384.615
6.16945	520
6.16945	280
6.21235	600
6.2338	240
6.2767	400
6.30888	660
6.3196	400
6.34105	440
6.3625	240
6.38395	440
6.39468	420
6.4483	320
6.4483	480
6.46975	360
6.4912	400
6.52337	540
6.5341	400
6.55555	360
6.55555	280
6.55555	440
6.577	480
6.59845	440
6.6199	560
6.64135	680
6.6628	320
6.6628	320
6.68425	360
6.72715	360
6.72715	440
6.75933	540
6.7915	320
6.7915	480
6.8773	320
6.9202	320
6.94165	280
6.9631	560
6.98455	440
6.98455	280
7.006	720
7.006	240
7.0489	400
7.0918	720
7.0918	320
7.10252	660
7.11325	360
7.11325	280
7.19905	600
7.2205	400
7.2205	800
7.25267	460
7.2634	720
7.28485	280
7.3063	320
7.32775	680
7.3492	480
7.37065	360
7.41355	280
7.45645	760
7.4779	400
7.4779	240
7.4779	560
7.5208	400
7.5208	480
7.5637	480
7.58515	680
7.6066	400
7.6066	320
7.62805	280
7.67095	520
7.6924	640
7.6924	480
7.6924	320
7.6924	400
7.6924	400
7.6924	320
7.7353	240
7.75675	280
7.7782	320
7.78892	420
7.81038	580
7.8211	400
7.84255	280
7.864	560
7.88545	440
7.88545	240
7.9069	320
7.9498	480
8.01415	440
8.0356	320
8.04632	300
8.05705	280
8.0785	320
8.08922	500
8.13213	300
8.1643	960
8.1643	320
8.2501	400
8.27155	440
8.27155	440
8.27155	280
8.31445	280
8.3359	480
8.35735	680
8.36808	340
8.3788	480
8.3788	320
8.3788	480
8.40025	840
8.44315	440
8.4646	400
8.48605	680
8.5075	480
8.5504	320
8.5504	480
8.57185	1080
8.61475	600
8.61475	520
8.62547	500
8.6362	400
8.722	320
8.78635	520
8.78635	360
8.78635	440
8.8078	320
8.82925	360
8.82925	600
8.82925	280
8.8507	560
8.87215	680
8.9365	320
8.9794	640
8.99012	380
9.00085	440
9.00085	360
9.0223	560
9.04375	280
9.08665	360
9.1081	480
9.17245	680
9.17245	360
9.18318	300
9.1939	800
9.21535	440
9.2797	320
9.2797	720
9.30115	440
9.30115	600
9.34405	360
9.35478	340
9.35478	420
9.38695	360
9.4084	320
9.4084	320
9.4084	800
9.4513	480
9.4942	400
9.4942	400
9.55855	440
9.58	640
9.6229	640
9.64435	360
9.64435	440
9.6658	400
9.6658	320
9.73015	280
9.7516	560
9.7516	400
9.7516	320
9.7945	400
9.7945	560
9.81595	520
9.8374	240
9.8803	320
9.9232	240
9.94465	360
9.9661	240
9.97682	300
9.98755	520
9.98755	360
10.009	240
10.0305	280
10.0412	420
10.0733	360
10.1377	720
10.202	360
10.202	440
10.2235	240
10.2449	600
10.2664	320
10.3093	320
10.3093	880
10.32	340
10.3308	280
10.3308	440
10.3522	400
10.3629	420
10.3951	320
10.3951	400
10.3951	400
10.3951	400
10.3951	240
10.4166	280
10.438	320
10.438	400
10.4809	240
10.5238	240
10.6096	640
10.6311	360
10.6525	320
10.6739	520
10.6739	280
10.6954	240
10.7169	280
10.7276	260
10.7383	400
10.7598	680
10.8026	280
10.8455	280
10.867	480
10.867	480
10.8885	440
10.9099	240
10.9314	440
10.9528	720
10.9742	280
10.9957	560
10.9957	400
10.9957	240
11.0172	440
11.0172	440
11.1029	680
11.1458	360
11.1673	480
11.1673	640
11.1888	360
11.2102	480
11.2102	400
11.2317	520
11.2317	600
11.2317	440
11.2745	360
11.296	240
11.3175	440
11.3389	400
11.3604	440
11.4461	440
11.4676	400
11.4676	320
11.4891	680
11.4998	300
11.5105	240
11.532	360
11.5963	320
11.607	460
11.6392	320
11.6392	320
11.6392	320
11.6607	360
11.6821	240
11.6821	320
11.6821	320
11.7035	600
11.7679	280
11.7679	400
11.8108	320
11.8323	280
11.8323	440
11.8323	280
11.9288	500
11.9395	480
11.9824	560
11.9824	640
11.9824	400
11.9824	400
12.0038	360
12.0038	280
12.0253	240
12.0682	240
12.0897	440
12.1111	640
12.1111	240
12.1111	400
12.1326	760
12.1969	240
12.1969	240
12.2184	440
12.2505	260
12.2827	320
12.2827	480
12.3041	360
12.3041	360
12.3256	560
12.3256	480
12.347	760
12.3685	320
12.39	360
12.39	440
12.5187	520
12.5401	320
12.5616	520
12.6044	440
12.6473	360
12.6688	400
12.6688	560
12.6795	420
12.6903	280
12.7224	1100
12.7332	360
12.776	280
12.8082	340
12.819	360
12.819	280
12.8404	480
12.8404	480
12.8511	340
12.9262	240
12.9691	880
12.9691	320
12.9906	360
13.0549	320
13.0549	320
13.0763	280
13.0978	480
13.0978	400
13.1193	600
13.1193	680
13.1407	320
13.1407	560
13.2265	320
13.2694	400
13.3123	320
13.3123	320
13.3338	360
13.3338	440
13.3552	240
13.5053	680
13.5268	320
13.5482	360
13.5482	440
13.5804	580
13.5912	360
13.6126	480
13.6341	440
13.6448	300
13.6555	720
13.6769	360
13.6984	320
13.7413	240
13.7628	280
13.7842	480
13.8056	360
13.8271	1120
13.8271	400
13.8485	600
13.8485	440
13.8485	280
13.87	320
13.87	480
13.9558	320
13.9772	920
13.988	340
13.9987	720
14.0202	280
14.0416	320
14.0845	400
14.0845	320
14.1274	320
14.2561	320
14.2561	400
14.3205	600
14.3205	440
14.3312	300
14.3526	300
14.3634	360
14.3848	400
14.3848	320
14.4062	280
14.4062	600
14.4277	240
14.4491	840
14.4706	320
14.5135	320
14.535	360
14.535	280
14.5778	760
14.5778	1160
14.5993	560
14.6208	360
14.6208	360
14.6422	320
14.6851	240
14.6851	880
14.7066	440
14.728	400
14.7494	280
14.7924	280
14.8138	480
14.8138	560
14.9211	280
14.964	1000
14.964	280
15.0283	320
15.1141	320
15.1141	320
15.1356	360
15.1356	440
15.157	480
15.157	560
15.157	1040
15.1784	680
15.1784	360
15.1784	280
15.2214	360
15.2214	360
15.2643	360
15.2643	360
15.2643	600
15.2857	480
15.2857	880
15.3393	700
15.35	920
15.35	440
15.4573	400
15.4787	440
15.5002	320
15.5217	280
15.5431	320
15.5431	800
15.6075	440
15.6289	320
15.6718	240
15.6933	360
15.6933	440
15.8005	480
15.822	360
15.822	360
15.8649	360
15.8649	280
15.8649	520
15.8863	480
15.8863	320
15.9936	520
15.9936	440
15.9936	360
16.015	480
16.0686	340
16.1008	560
16.1223	600
16.1437	320
16.1437	1040
16.1652	440
16.1866	320
16.2081	280
16.2295	320
16.2295	720
16.2509	440
16.2509	280
16.2724	400
16.3368	440
16.3582	320
16.3582	400
16.3796	240
16.4011	400
16.4226	600
16.444	240
16.444	320
16.4655	360
16.4655	440
16.4869	320
16.5084	360
16.5298	320
16.5512	280
16.5727	560
16.5941	400
16.6585	320
16.6799	600
16.6799	280
16.7229	280
16.7658	280
16.8087	520
16.9052	460
16.9159	640
16.9374	280
16.9374	360
16.9374	360
16.9588	640
16.9588	480
16.9588	240
16.9802	520
17.0446	400
17.0446	640
17.0661	440
17.0875	720
17.0875	240
17.1304	560
17.1518	840
17.1733	720
17.1733	560
17.1947	440
17.2806	680
17.302	320
17.4093	280
17.4307	640
17.4307	720
17.4736	240
17.495	360
17.495	840
17.5272	340
17.5487	260
17.5594	480
17.6023	320
17.6238	360
17.6238	280
17.6667	280
17.6881	320
17.731	240
17.731	400
17.7524	520
17.7953	360
17.7953	440
17.8061	380
17.8168	240
17.8168	320
17.8382	360
17.8382	440
17.8597	480
17.8812	440
17.8812	520
17.9026	240
17.9026	320
17.9026	320
17.9455	240
17.9884	320
18.0527	280
18.0635	460
18.0742	800
18.0956	360
18.1278	380
18.16	400
18.1815	360
18.1815	440
18.2029	320
18.2458	320
18.2458	240
18.2458	320
18.2673	360
18.2887	480
18.3102	440
18.3316	400
18.353	360
18.4174	480
18.4388	520
18.4818	280
18.5032	240
18.5032	320
18.5247	600
18.5247	440
18.5354	460
18.5461	720
18.6105	1000
18.6319	480
18.6533	280
18.6962	360
18.7391	520
18.7391	280
18.7606	720
18.7821	680
18.8035	400
18.8679	760
18.8679	920
18.8679	600
18.8893	320
18.9108	360
18.9108	920
18.9751	480
18.9965	280
19.018	720
19.018	320
19.0394	440
19.0609	480
19.0609	560
19.0609	400
19.0609	400
19.0824	520
19.1253	440
19.1467	320
19.1896	320
19.2325	320
19.2539	360
19.3183	320
19.329	260
19.4041	320
19.4041	320
19.4256	280
19.4577	540
19.4899	240
19.4899	320
19.4899	400
19.5006	460
19.5114	280
19.5114	280
19.5542	520
19.5542	360
19.5542	440
19.5542	520
19.5542	360
19.5971	520
19.5971	600
19.6186	320
19.6186	320
19.64	280
19.683	280
19.7473	240
19.7473	480
19.7473	240
19.7688	280
19.7902	320
19.8117	360
19.8117	240
19.8331	320
19.876	240
19.876	320
19.8974	440
19.8974	280
19.9189	240
19.9189	240
19.9189	320
19.9403	680
19.9618	480
19.9618	320
20.0154	380
20.0262	440
20.0262	440
20.0262	280
20.0905	560
20.1012	300
20.1548	280
20.1656	260
20.1763	400
20.1763	320
20.1763	320
20.1763	400
20.1977	360
20.2406	360
20.2406	440
20.305	320
20.305	400
20.3265	440
20.3265	280
20.3586	380
20.3586	380
20.4123	440
20.4123	280
20.4337	240
20.4551	440
20.4659	340
20.4766	480
20.498	280
20.5195	640
20.5624	400
20.6053	480
20.6482	560
20.6482	320
20.6482	480
20.7126	360
20.734	320
20.7554	440
20.7769	880
20.8198	400
20.8412	280
20.8412	360
20.9056	480
20.9056	240
20.9271	440
20.9485	480
20.97	760
20.9914	320
20.9914	320
21.0129	280
21.0129	760
21.0343	320
21.0557	600
21.0772	240
21.0772	480
21.0772	640
21.1201	320
21.1415	360
21.163	240
21.2059	480
21.2274	360
21.3989	360
21.4204	240
21.4204	320
21.4311	380
21.4418	360
21.4633	800
21.4633	240
21.4848	360
21.4848	520
21.5062	400
21.5277	440
21.5491	400
21.592	320
21.6135	600
21.6563	280
21.6778	240
21.6778	560
21.6992	280
21.71	340
21.7207	240
21.7421	360
21.7421	280
21.7851	360
21.8065	320
21.8065	800
21.8065	240
21.828	360
21.8709	360
21.8923	320
21.9566	440
21.9566	440
21.9995	520
21.9995	280
22.021	240
22.021	400
22.021	320
22.0424	920
22.0424	360
22.0854	520
22.0854	440
22.0854	360
22.1068	240
22.1068	320
22.1497	240
22.1497	400
22.1497	320
22.2355	320
22.2355	240
22.2462	420
22.2569	440
22.2784	320
22.2784	480
22.2784	240
22.3213	320
22.3213	480
22.3427	440
22.3964	300
22.4071	320
22.4286	360
22.4286	360
22.4715	280
22.4715	520
22.4929	240
22.4929	240
22.5358	320
22.5358	320
22.5358	240
22.5358	400
22.5787	400
22.5787	320
22.5787	320
22.6001	440
22.643	360
22.643	520
22.6645	240
22.6645	480
22.686	360
22.7289	360
22.7289	520
22.7503	240
22.7503	320
22.7503	320
22.7932	400
22.8361	480
22.8361	240
22.8575	360
22.9219	320
22.9433	440
22.9433	360
22.9648	400
22.9863	360
22.9863	360
23.0077	320
23.0077	400
23.0292	360
23.0292	360
23.0506	480
23.1364	400
23.1578	600
23.1793	400
23.1793	400
23.2007	280
23.2222	240
23.2222	480
23.2436	440
23.2866	440
23.3295	680
23.3509	320
23.3724	360
23.3938	320
23.4367	400
23.4581	440
23.4581	440
23.4903	580
23.501	520
23.501	440
23.5225	480
23.5225	320
23.5654	400
23.5654	400
23.5869	440
23.6083	1040
23.6298	280
23.6512	560
23.6727	360
23.7156	360
23.737	320
23.7584	360
23.8013	360
23.8228	400
23.8228	240
23.8335	460
23.8442	440
23.8442	360
23.8657	400
23.8657	240
23.8872	360
23.9301	280
23.9301	440
23.9515	240
23.9944	320
24.0159	280
24.0587	520
24.0587	360
24.0802	560
24.1231	240
24.1338	540
24.166	400
24.166	400
24.1875	280
24.2089	400
24.2089	240
24.2518	400
24.2733	440
24.3054	260
24.3162	280
24.3376	400
24.359	600
24.359	680
24.3805	400
24.4019	520
24.4663	560
24.4663	400
24.4878	360
24.4878	280
24.5307	440
24.5307	760

## Sheet: Fig. 1 h
Statistical data		Trend of average
Distance along path B / μm	Area of γ' phase / μm2	Distance along path B / μm	Area of γ' phase / μm2
6.60009	0.2865	6.42924	0.110991
6.61419	0.065	7.18562	0.119361
6.62612	0.195	7.942	0.113
6.63075	0.139	8.69838	0.131472
6.63081	0.105	9.45476	0.112555
6.63377	0.0075	10.2111	0.130849
6.63789	0.0425	10.9675	0.118939
6.63872	0.1055	11.7239	0.127629
6.64664	0.03	12.4803	0.162365
6.64902	0.1775	13.2367	0.136582
6.65518	0.0945	13.993	0.171111
6.67034	0.0175	14.7494	0.188253
6.67178	0.013	15.5058	0.208368
6.6748	0.0835	16.2622	0.1972
6.68811	0.0375	17.0186	0.17309
6.69457	0.0445	17.7749	0.170669
6.69613	0.0345	18.5313	0.121881
6.6962	0.1525	19.2877	0.115561
6.69868	0.0205	20.0441	0.132873
6.70371	0.073	20.8005	0.130838
6.70598	0.015	21.5568	0.132413
6.71365	0.0545	22.3132	0.130125
6.71444	0.0915	23.0696	0.113374
6.72788	0.0665	23.826	0.124407
6.74314	0.13	24.5824	0.129759
6.74325	0.317	25.3388	0.126486
6.74394	0.2545	26.0951	0.161667
6.74457	0.096	26.8515	0.126891
6.75973	0.144
6.7692	0.1775
6.775	0.124
6.7782	0.042
6.77893	0.0585
6.78121	0.0535
6.79059	0.0225
6.79152	0.091
6.79496	0.048
6.8051	0.0315
6.80977	0.176
6.81252	0.0325
6.81345	0.2215
6.81533	0.078
6.81862	0.13
6.82154	0.1225
6.82692	0.2615
6.82914	0.02
6.82946	0.0795
6.8298	0.0185
6.8404	0.075
6.84334	0.0135
6.84742	0.0595
6.84762	0.0275
6.85424	0.1055
6.85781	0.104
6.88428	0.0825
6.89653	0.122
6.8995	0.2245
6.90332	0.009
6.91297	0.173
6.92266	0.0735
6.92526	0.0555
6.92678	0.0685
6.93073	0.081
6.93929	0.1255
6.9397	0.1465
6.94503	0.225
6.9641	0.006
6.96439	0.0485
6.96453	0.107
6.96877	0.026
6.97859	0.1125
6.98198	0.008
7.00249	0.1085
7.00805	0.0475
7.01019	0.0515
7.01591	0.1095
7.02243	0.1295
7.03628	0.0315
7.0488	0.0195
7.04892	0.31
7.06476	0.096
7.06829	0.0105
7.0845	0.218
7.08649	0.247
7.09127	0.346
7.09339	0.345
7.09539	0.08
7.09756	0.2695
7.11071	0.344
7.12247	0.05
7.12791	0.084
7.12927	0.045
7.13123	0.036
7.13249	0.1015
7.14397	0.048
7.15119	0.063
7.15634	0.062
7.16033	0.0595
7.16072	0.039
7.16153	0.0155
7.16645	0.06
7.17153	0.2135
7.19083	0.038
7.1929	0.087
7.21984	0.067
7.22865	0.058
7.23038	0.031
7.23247	0.1265
7.23348	0.2
7.25489	0.13
7.25833	0.2945
7.26026	0.0285
7.26037	0.1285
7.2623	0.175
7.27082	0.206
7.27226	0.2705
7.2753	0.1115
7.27739	0.1525
7.2779	0.0625
7.27891	0.121
7.28142	0.075
7.28564	0.15
7.29819	0.0455
7.31716	0.206
7.33294	0.2065
7.33391	0.1185
7.33764	0.1665
7.33907	0.1015
7.34302	0.265
7.34504	0.095
7.35124	0.072
7.36972	0.039
7.37253	0.118
7.37614	0.105
7.37676	0.0315
7.38314	0.0395
7.38372	0.0915
7.39115	0.0165
7.39768	0.221
7.39941	0.191
7.40282	0.0835
7.40375	0.0735
7.41485	0.047
7.42059	0.2515
7.43332	0.0775
7.43754	0.109
7.43895	0.0485
7.44711	0.0895
7.44928	0.028
7.46871	0.0235
7.47792	0.0475
7.48261	0.187
7.48773	0.1275
7.49056	0.107
7.4979	0.019
7.49995	0.0355
7.50907	0.116
7.51163	0.2
7.51685	0.1525
7.52724	0.138
7.5473	0.0415
7.54795	0.0965
7.55133	0.092
7.55517	0.108
7.55855	0.104
7.5671	0.079
7.57662	0.009
7.5815	0.1045
7.58717	0.014
7.59878	0.0665
7.60218	0.029
7.60881	0.0795
7.616	0.1715
7.62188	0.14
7.64338	0.1045
7.6479	0.011
7.65391	0.043
7.65624	0.122
7.65682	0.0515
7.66201	0.182
7.6703	0.1585
7.67274	0.086
7.67412	0.183
7.67766	0.3045
7.67813	0.2
7.68011	0.106
7.70428	0.092
7.70997	0.0535
7.71209	0.1255
7.71285	0.041
7.73909	0.0615
7.75013	0.069
7.7503	0.0955
7.75197	0.117
7.7649	0.024
7.77652	0.036
7.78175	0.042
7.78704	0.1245
7.80507	0.0905
7.81575	0.108
7.82227	0.1935
7.82386	0.213
7.8254	0.1255
7.82823	0.0945
7.83492	0.0435
7.83927	0.548
7.84304	0.049
7.84467	0.226
7.8453	0.2245
7.84855	0.025
7.85006	0.0505
7.85223	0.014
7.85724	0.059
7.85928	0.02
7.87396	0.065
7.88098	0.068
7.88129	0.027
7.88396	0.0345
7.88824	0.008
7.88891	0.016
7.89142	0.2565
7.89507	0.073
7.8982	0.042
7.90858	0.1575
7.91336	0.019
7.91841	0.5905
7.93349	0.0285
7.93443	0.0725
7.94446	0.062
7.95261	0.1405
7.9595	0.0485
7.96684	0.035
7.99281	0.048
7.99314	0.057
7.99471	0.124
7.99593	0.096
8.00851	0.007
8.00866	0.1415
8.01297	0.138
8.02191	0.1365
8.02428	0.1135
8.02719	0.09
8.02758	0.124
8.03119	0.1025
8.03148	0.0935
8.03226	0.056
8.03604	0.288
8.03617	0.075
8.04091	0.336
8.04708	0.174
8.04899	0.0225
8.05728	0.0555
8.0627	0.12
8.07392	0.048
8.09296	0.0085
8.10487	0.4985
8.10947	0.0235
8.11587	0.0745
8.12419	0.016
8.12745	0.051
8.12817	0.0465
8.13423	0.078
8.1367	0.063
8.13953	0.1225
8.14659	0.0365
8.14725	0.06
8.15651	0.0935
8.16087	0.05
8.17475	0.1725
8.17815	0.1205
8.17905	0.0065
8.18173	0.0335
8.19876	0.1875
8.20126	0.137
8.20151	0.055
8.2072	0.1395
8.20931	0.0515
8.21346	0.0625
8.21915	0.1805
8.22322	0.079
8.22443	0.026
8.22454	0.028
8.22497	0.0535
8.22774	0.0225
8.24626	0.1395
8.27023	0.0385
8.27219	0.01
8.27321	0.1405
8.27474	0.0605
8.30435	0.0435
8.30751	0.108
8.30854	0.074
8.32065	0.0055
8.33333	0.024
8.34021	0.246
8.34379	0.1255
8.34405	0.009
8.34688	0.053
8.35088	0.022
8.35338	0.0115
8.3538	0.011
8.35469	0.123
8.3645	0.043
8.37959	0.0875
8.38117	0.0835
8.38165	0.1195
8.38917	0.0725
8.39351	0.0915
8.40761	0.342
8.41394	0.153
8.45287	0.1165
8.45372	0.0665
8.45974	0.1575
8.46705	0.096
8.46715	0.155
8.46991	0.435
8.47249	0.0415
8.47275	0.0365
8.47871	0.099
8.48092	0.424
8.48111	0.1655
8.4875	0.032
8.4887	0.499
8.49103	0.071
8.50038	0.085
8.50058	0.1865
8.50628	0.071
8.50646	0.035
8.50778	0.105
8.50814	0.02
8.51491	0.0145
8.52166	0.1855
8.528	0.2405
8.5281	0.273
8.53635	0.1725
8.53945	0.1645
8.54782	0.026
8.55249	0.1665
8.56907	0.052
8.57293	0.332
8.58687	0.103
8.58814	0.0145
8.59159	0.0435
8.59761	0.1005
8.60662	0.1515
8.612	0.182
8.61821	0.135
8.62413	0.0785
8.62839	0.1035
8.64775	0.1295
8.64846	0.0235
8.65508	0.028
8.66086	0.0695
8.67552	0.257
8.67589	0.22
8.69105	0.079
8.70638	0.125
8.71396	0.1735
8.71404	0.1085
8.71442	0.0375
8.7172	0.053
8.73646	0.136
8.744	0.079
8.75249	0.012
8.75622	0.079
8.76686	0.1385
8.77765	0.007
8.78102	0.1305
8.79584	0.2005
8.79584	0.096
8.80289	0.0115
8.81151	0.029
8.81546	0.393
8.82814	0.0475
8.82825	0.0375
8.83164	0.041
8.83833	0.185
8.84201	0.163
8.8473	0.0065
8.84756	0.208
8.85218	0.045
8.85555	0.0065
8.85938	0.061
8.86097	0.152
8.8629	0.0265
8.86297	0.052
8.86896	0.1135
8.87973	0.0945
8.88856	0.087
8.88958	0.052
8.89134	0.335
8.89334	0.051
8.89774	0.0455
8.9039	0.09
8.90939	0.1305
8.91445	0.038
8.91797	0.041
8.95239	0.1095
8.95952	0.1435
8.96933	0.083
8.97151	0.105
8.98042	0.1925
8.98915	0.274
8.99544	0.204
8.99827	0.08
8.99928	0.1125
9.00728	0.1185
9.00874	0.168
9.01395	0.197
9.02177	0.1285
9.04225	0.06
9.04701	0.1775
9.04954	0.141
9.06466	0.169
9.06962	0.1495
9.07874	0.1115
9.08212	0.159
9.09256	0.1005
9.1058	0.0965
9.1063	0.0485
9.10648	0.101
9.10989	0.0135
9.11032	0.1375
9.11493	0.1055
9.11496	0.058
9.12462	0.155
9.12694	0.29
9.131	0.008
9.13133	0.0875
9.14306	0.01
9.14617	0.019
9.15714	0.1065
9.16107	0.067
9.16329	0.1475
9.16387	0.025
9.16805	0.176
9.17235	0.0975
9.17564	0.2725
9.17702	0.006
9.18698	0.0185
9.19004	0.025
9.19359	0.1445
9.20656	0.176
9.20666	0.0535
9.21486	0.072
9.21672	0.196
9.22171	0.018
9.22475	0.232
9.2272	0.058
9.23413	0.12
9.236	0.145
9.24262	0.092
9.24326	0.1455
9.2441	0.254
9.24965	0.1095
9.25261	0.014
9.25353	0.0075
9.27191	0.111
9.2809	0.179
9.31336	0.1505
9.31382	0.019
9.31796	0.182
9.32592	0.0355
9.34489	0.1145
9.34922	0.072
9.35697	0.0585
9.37915	0.078
9.38185	0.1255
9.39357	0.042
9.39754	0.0835
9.3977	0.095
9.40214	0.067
9.41505	0.0215
9.42308	0.0345
9.42761	0.032
9.42987	0.3125
9.4433	0.1315
9.45087	0.015
9.45216	0.1015
9.46514	0.179
9.46589	0.1615
9.47301	0.072
9.47532	0.123
9.47548	0.101
9.47818	0.1575
9.48601	0.1365
9.49128	0.0785
9.4927	0.02
9.49621	0.323
9.49699	0.016
9.49749	0.0905
9.5002	0.045
9.51224	0.103
9.51301	0.0885
9.51365	0.037
9.51496	0.131
9.5165	0.047
9.51956	0.162
9.52682	0.064
9.52738	0.036
9.5368	0.146
9.54329	0.0655
9.54755	0.14
9.55282	0.187
9.55924	0.1725
9.56959	0.0445
9.57107	0.081
9.5798	0.0475
9.57997	0.0905
9.58508	0.1535
9.58941	0.0085
9.59315	0.03
9.59711	0.1485
9.59729	0.0305
9.59781	0.0855
9.59813	0.058
9.60575	0.053
9.61766	0.0705
9.62009	0.0695
9.62243	0.0535
9.62396	0.127
9.62533	0.09
9.63008	0.0445
9.65842	0.0435
9.66258	0.066
9.66774	0.28
9.67288	0.1705
9.70097	0.129
9.70138	0.217
9.70261	0.061
9.70491	0.053
9.70613	0.011
9.71015	0.104
9.71221	0.0485
9.71486	0.027
9.71596	0.1805
9.71672	0.0805
9.7197	0.113
9.72581	0.0395
9.73039	0.099
9.73747	0.1165
9.74386	0.0135
9.74902	0.015
9.76153	0.1025
9.77105	0.113
9.78315	0.011
9.78873	0.047
9.79193	0.005
9.79373	0.113
9.80023	0.0665
9.80493	0.0565
9.80802	0.2435
9.8197	0.0975
9.82754	0.078
9.83052	0.309
9.83113	0.093
9.83297	0.2345
9.83341	0.038
9.84024	0.0485
9.85131	0.177
9.85628	0.014
9.86519	0.1065
9.87366	0.1175
9.8778	0.2025
9.88607	0.072
9.88845	0.065
9.89846	0.015
9.90171	0.0275
9.90466	0.1595
9.91399	0.042
9.928	0.1375
9.93135	0.008
9.93958	0.086
9.9421	0.2575
9.94827	0.09
9.94943	0.0605
9.95623	0.1125
9.96046	0.056
9.96918	0.1925
9.97559	0.1595
9.97702	0.031
9.97825	0.0885
9.98463	0.126
9.98846	0.0785
9.99734	0.085
10.0024	0.0995
10.0043	0.046
10.0062	0.0745
10.0081	0.025
10.0189	0.131
10.0207	0.096
10.0231	0.1435
10.0279	0.0925
10.0309	0.085
10.0435	0.0485
10.0669	0.0315
10.0684	0.08
10.069	0.0695
10.0792	0.1115
10.0831	0.052
10.0986	0.1425
10.0993	0.1315
10.1003	0.5405
10.1014	0.556
10.1124	0.1985
10.113	0.0085
10.1194	0.032
10.1222	0.059
10.1335	0.1085
10.1407	0.06
10.1434	0.022
10.1588	0.0355
10.1626	0.2465
10.1653	0.021
10.1824	0.0405
10.1921	0.1765
10.1981	0.008
10.2004	0.1095
10.2217	0.0215
10.2271	0.3435
10.2377	0.1115
10.2611	0.008
10.2718	0.055
10.2844	0.0065
10.2982	0.1435
10.3037	0.014
10.3125	0.1575
10.3296	0.0115
10.3322	0.173
10.3412	0.0325
10.3487	0.112
10.3502	0.107
10.3531	0.7375
10.3597	0.0175
10.361	0.319
10.3634	0.0285
10.3694	0.1365
10.3719	0.1705
10.3733	0.2875
10.3735	0.418
10.3738	0.103
10.374	0.0055
10.3776	0.079
10.3962	0.202
10.4044	0.0475
10.4047	0.0645
10.4082	0.3605
10.4089	0.017
10.4152	0.0485
10.4163	0.231
10.4216	0.1695
10.4262	0.064
10.434	0.258
10.4342	0.2145
10.4345	0.0835
10.439	0.3035
10.4443	0.225
10.4449	0.059
10.4494	0.0195
10.4511	0.1035
10.4638	0.08
10.4712	0.078
10.4874	0.033
10.4924	0.109
10.5012	0.1865
10.5029	0.0225
10.5061	0.029
10.5089	0.0865
10.5125	0.114
10.5222	0.055
10.5305	0.043
10.5407	0.0465
10.5429	0.12
10.5514	0.032
10.5552	0.067
10.5558	0.053
10.5609	0.0745
10.5652	0.2425
10.5683	0.051
10.5709	0.0545
10.5804	0.097
10.586	0.1195
10.5893	0.092
10.6105	0.0445
10.6254	0.007
10.6326	0.075
10.6381	0.0095
10.66	0.049
10.6674	0.0175
10.6746	0.043
10.6927	0.0525
10.7042	0.084
10.7107	0.1045
10.7121	0.04
10.7132	0.01
10.7151	0.1725
10.7213	0.1775
10.7258	0.0535
10.7265	0.246
10.7329	0.096
10.7381	0.049
10.7415	0.0065
10.7429	0.0485
10.7435	0.0215
10.7451	0.1055
10.7508	0.0685
10.7546	0.1475
10.7554	0.1005
10.7596	0.061
10.7722	0.0575
10.7803	0.077
10.7807	0.0545
10.7942	0.033
10.8049	0.0595
10.8062	0.0515
10.8093	0.028
10.8152	0.168
10.8348	0.156
10.8359	0.0435
10.8374	0.1465
10.839	0.071
10.843	0.06
10.8471	0.1965
10.8498	0.041
10.8618	0.065
10.863	0.811
10.863	0.2815
10.8644	0.005
10.8801	0.059
10.8928	0.1765
10.8941	0.126
10.9156	0.2065
10.9175	0.061
10.93	0.0465
10.9324	0.1815
10.9335	0.041
10.9338	0.055
10.938	0.251
10.9573	0.0735
10.9579	0.102
10.961	0.02
10.9674	0.005
10.9711	0.0095
10.9736	0.06
10.9804	0.266
10.9898	0.026
10.9931	0.019
11.0011	0.1705
11.0028	0.032
11.0072	0.0955
11.0089	0.099
11.0123	0.0735
11.0148	0.0915
11.0416	0.048
11.0623	0.1285
11.0673	0.0365
11.0714	0.0795
11.0745	0.263
11.0798	0.0575
11.0809	0.1015
11.0875	0.03
11.0915	0.183
11.0915	0.0175
11.095	0.1465
11.0987	0.059
11.1009	0.041
11.1069	0.1395
11.1288	0.1235
11.1304	0.1015
11.1433	0.108
11.1433	0.008
11.1503	0.176
11.1523	0.032
11.1638	0.094
11.1684	0.176
11.1752	0.0865
11.1782	0.2045
11.1865	0.13
11.2008	0.1955
11.2038	0.279
11.2095	0.0485
11.2111	0.0355
11.2143	0.0895
11.2188	0.104
11.2314	0.111
11.2488	0.205
11.2523	0.209
11.2574	0.0555
11.2762	0.088
11.2766	0.106
11.28	0.4945
11.2873	0.3755
11.2876	0.0375
11.2948	0.016
11.3006	0.139
11.3026	0.014
11.3156	0.186
11.3161	0.068
11.318	0.0865
11.3192	0.005
11.3204	0.097
11.3209	0.0845
11.335	0.1835
11.3363	0.073
11.3404	0.275
11.3437	0.0415
11.347	0.01
11.3589	0.21
11.362	0.157
11.3905	0.073
11.3916	0.1705
11.3971	0.132
11.3997	0.0395
11.4299	0.066
11.4312	0.0325
11.4444	0.2025
11.4546	0.04
11.4666	0.2565
11.4699	0.0055
11.4733	0.1635
11.4845	0.1535
11.4901	0.105
11.5032	0.259
11.5043	0.0755
11.5111	0.0635
11.5221	0.17
11.5254	0.0365
11.5365	0.015
11.5491	0.025
11.5586	0.3145
11.5599	0.098
11.5634	0.068
11.5677	0.202
11.5678	0.129
11.5805	0.059
11.5873	0.148
11.5925	0.036
11.5926	0.0145
11.6145	0.0565
11.6147	0.195
11.6287	0.0955
11.6342	0.2195
11.6356	0.0055
11.6405	0.1565
11.6431	0.394
11.6451	0.1665
11.6478	0.18
11.657	0.0335
11.6611	0.0555
11.6637	0.053
11.6706	0.041
11.6735	0.146
11.6742	0.054
11.6752	0.0995
11.6951	0.325
11.72	0.0735
11.7427	0.038
11.7525	0.071
11.7549	0.062
11.7583	0.122
11.7599	0.0795
11.7653	0.168
11.7687	0.069
11.7698	0.1335
11.7725	0.1885
11.7745	0.0415
11.7752	0.1565
11.7813	0.07
11.8072	0.0055
11.816	0.022
11.8269	0.104
11.8293	0.063
11.8316	0.2555
11.8473	0.0125
11.848	0.095
11.8623	0.148
11.8645	0.096
11.8675	0.2345
11.872	0.039
11.8743	0.0775
11.8749	0.177
11.8915	0.159
11.898	0.1265
11.8991	0.017
11.9021	0.016
11.91	0.3425
11.9117	0.0695
11.9177	0.1485
11.9236	0.1305
11.9289	0.2605
11.9291	0.044
11.9382	0.1555
11.9392	0.028
11.9431	0.007
11.9452	0.0265
11.9484	0.097
11.9719	0.196
11.9792	0.101
11.9805	0.033
11.9928	0.259
11.998	0.0565
12.004	0.2625
12.0041	0.1155
12.0055	0.2195
12.0152	0.311
12.0187	0.09
12.019	0.18
12.0357	0.0755
12.0444	0.1085
12.0482	0.043
12.0485	0.005
12.0656	0.031
12.0719	0.0625
12.0719	0.104
12.0752	0.077
12.0795	0.0135
12.0916	0.1725
12.1036	0.072
12.1109	0.089
12.1186	0.1115
12.1204	0.0815
12.1254	0.2275
12.1453	0.239
12.1471	0.01
12.1636	0.0915
12.1747	0.059
12.1775	0.1035
12.1892	0.042
12.1955	0.0425
12.2028	0.1295
12.2059	0.23
12.2117	0.126
12.2223	0.0865
12.2252	0.136
12.2338	0.4565
12.2435	0.1565
12.2473	0.158
12.2553	0.074
12.2563	0.0425
12.2569	0.0645
12.2607	0.357
12.2623	0.156
12.2654	0.2795
12.2775	0.106
12.278	0.02
12.2909	0.024
12.2914	0.0855
12.3022	0.053
12.3113	0.0445
12.3271	0.026
12.3286	0.179
12.3378	0.016
12.367	0.4985
12.3727	0.238
12.3835	0.321
12.3862	0.056
12.3884	0.321
12.39	0.1395
12.3917	0.117
12.3981	0.0685
12.4049	0.173
12.4131	0.0565
12.4187	0.2085
12.4477	0.159
12.4488	0.0055
12.4517	0.032
12.4539	0.467
12.461	0.1885
12.4612	0.268
12.4616	0.2645
12.4797	0.046
12.4833	0.158
12.4904	0.231
12.4934	0.1895
12.4936	0.173
12.4972	0.09
12.5053	0.0805
12.5133	0.115
12.5244	0.1235
12.5375	0.013
12.5668	0.0075
12.5746	0.066
12.5797	0.163
12.6033	0.0555
12.6122	0.257
12.6203	0.221
12.6227	0.0265
12.6555	0.0785
12.6572	0.1935
12.6635	0.2425
12.6708	0.021
12.6732	0.235
12.6887	0.209
12.7142	0.3945
12.7215	0.059
12.7316	0.122
12.7512	0.164
12.7572	0.025
12.7663	0.1285
12.7686	0.2875
12.7719	0.477
12.7783	0.029
12.7913	0.051
12.7972	0.102
12.8027	0.0935
12.8039	0.006
12.8094	0.4145
12.8102	0.042
12.8124	0.1325
12.817	0.179
12.8186	0.248
12.8227	0.071
12.8236	0.0855
12.8297	0.1475
12.844	0.3855
12.8502	0.201
12.8633	0.024
12.8648	0.156
12.8662	0.1985
12.8698	0.3845
12.8744	0.184
12.8771	0.012
12.8807	0.041
12.894	0.0335
12.8951	0.128
12.9022	0.007
12.9046	0.0645
12.9126	0.32
12.9189	0.009
12.9228	0.0865
12.9242	0.1135
12.9269	0.0375
12.9279	0.0435
12.9324	0.0055
12.9328	0.0925
12.9439	0.3775
12.9452	0.065
12.9555	0.248
12.9703	0.037
12.9746	0.016
12.9883	0.2595
12.991	0.074
13.0133	0.0955
13.0137	0.025
13.0184	0.0125
13.0276	0.2565
13.0362	0.02
13.0389	0.122
13.053	0.263
13.0596	0.077
13.0603	0.1345
13.0648	0.055
13.0695	0.005
13.0705	0.122
13.0727	0.058
13.0753	0.0325
13.0781	0.08
13.0865	0.0315
13.0895	0.068
13.1072	0.0085
13.1166	0.428
13.1322	0.0245
13.1356	0.1315
13.139	0.0065
13.1425	0.3355
13.148	0.091
13.152	0.094
13.1665	0.08
13.175	0.039
13.1774	0.0225
13.1998	0.2175
13.2014	0.188
13.2133	0.103
13.2182	0.0365
13.2262	0.037
13.2376	0.033
13.2446	0.2295
13.2494	0.1535
13.2554	0.0895
13.2558	0.035
13.2634	0.099
13.2669	0.0475
13.2905	0.378
13.3029	0.0885
13.3038	0.1775
13.3053	0.1135
13.3068	0.2755
13.3096	0.091
13.3133	0.111
13.3142	0.0465
13.3179	0.0975
13.3196	0.0255
13.3261	0.1495
13.3374	0.096
13.3389	0.025
13.3544	0.065
13.3673	0.07
13.3695	0.5035
13.3702	0.2255
13.3955	0.034
13.4114	0.135
13.4248	0.1945
13.4382	0.157
13.4423	0.011
13.4438	0.087
13.4525	0.119
13.4612	0.134
13.4708	0.2445
13.4755	0.044
13.4921	0.0085
13.4922	0.189
13.4929	0.171
13.4982	0.1875
13.4994	0.032
13.5012	0.1355
13.5047	0.123
13.5112	0.0665
13.5147	0.009
13.5205	0.0245
13.5245	0.033
13.5301	0.212
13.542	0.041
13.5455	0.2095
13.5465	0.2495
13.5467	0.129
13.5514	0.1925
13.5581	0.031
13.5682	0.2005
13.5696	0.1635
13.5816	0.0765
13.5912	0.2525
13.5981	0.124
13.5981	0.009
13.606	0.095
13.6257	0.107
13.6263	0.233
13.6273	0.0525
13.6277	0.034
13.684	0.051
13.6879	0.1585
13.6924	0.2875
13.6976	0.1975
13.7038	0.151
13.7117	1.181
13.7282	0.224
13.7311	0.0375
13.7509	0.157
13.7519	0.2055
13.7582	0.055
13.7665	0.0635
13.7756	0.5795
13.7835	0.2625
13.7858	0.0705
13.7959	0.069
13.802	0.594
13.8123	0.2025
13.8143	0.091
13.8267	0.2455
13.8361	0.1625
13.838	0.521
13.8418	0.1175
13.8428	0.074
13.8504	0.5075
13.852	0.05
13.8853	0.169
13.8951	0.065
13.9046	0.06
13.9213	0.567
13.9315	0.0605
13.9431	0.1425
13.9449	0.138
13.9543	0.47
13.9551	0.0365
13.9628	0.1745
13.9816	0.056
13.9906	0.213
14.0157	0.063
14.026	0.3485
14.0288	0.0455
14.04	0.0055
14.0497	0.102
14.0563	0.112
14.0597	0.117
14.0649	0.0375
14.0731	0.2255
14.0752	0.176
14.0779	0.165
14.082	0.2145
14.0924	0.076
14.0996	0.152
14.1021	0.232
14.103	0.031
14.124	0.0965
14.1373	0.061
14.1454	0.0425
14.1533	0.0115
14.1554	0.0065
14.1662	0.0175
14.1663	0.0625
14.1682	0.386
14.1771	0.0935
14.184	0.154
14.1906	0.0335
14.1994	0.316
14.2043	0.101
14.2092	0.0185
14.2106	0.01
14.2249	0.0455
14.2267	0.032
14.2321	0.006
14.2359	0.0935
14.2504	0.113
14.2643	0.008
14.2672	0.1405
14.2818	0.0055
14.2972	0.1685
14.3362	0.031
14.3398	0.085
14.3421	0.409
14.3474	0.086
14.3508	0.1375
14.3546	0.084
14.3613	0.041
14.3705	0.055
14.3826	0.129
14.385	0.169
14.3972	0.0525
14.3979	0.155
14.4101	0.077
14.4114	0.2535
14.421	0.1915
14.4322	0.1845
14.4335	0.099
14.451	0.0085
14.4552	0.3015
14.468	0.006
14.468	0.027
14.4719	0.1115
14.4746	0.1415
14.4753	0.39
14.4779	0.0265
14.4851	0.2135
14.4882	0.221
14.4938	0.015
14.5052	0.3085
14.5129	0.1545
14.522	0.198
14.5428	0.0995
14.5459	0.428
14.5573	0.046
14.5675	0.0655
14.5774	0.035
14.5841	0.0055
14.5849	0.1625
14.593	0.2015
14.6264	0.1575
14.6316	0.166
14.6404	0.056
14.6437	0.271
14.6499	0.548
14.6507	0.655
14.6637	0.1725
14.6674	0.068
14.6729	0.068
14.6886	0.1415
14.6903	0.239
14.7085	0.5865
14.729	0.3535
14.7314	0.342
14.7362	0.005
14.7446	0.143
14.7487	0.112
14.7494	0.1165
14.7549	0.395
14.7565	0.0945
14.7763	0.342
14.7765	0.1235
14.7838	0.0815
14.7852	0.115
14.798	0.2575
14.8105	0.0965
14.8261	0.132
14.83	0.165
14.8377	0.219
14.849	0.073
14.849	0.2415
14.857	0.015
14.8658	0.232
14.8818	0.0425
14.8841	0.039
14.9266	0.2515
14.9292	0.099
14.9392	0.0215
14.944	0.138
14.9583	0.007
14.9598	0.056
14.9911	0.0955
15.0166	0.066
15.0224	0.7435
15.0229	0.1535
15.0409	0.203
15.0428	0.5905
15.0434	0.1095
15.0493	0.112
15.0495	0.411
15.0594	0.2515
15.0641	0.0915
15.0698	0.5255
15.0698	0.1135
15.0715	0.0205
15.0719	0.207
15.0757	0.0785
15.0804	0.0715
15.0866	0.1385
15.1087	0.015
15.1092	0.0775
15.1098	0.0155
15.1147	0.027
15.1163	0.0755
15.1211	0.027
15.1413	0.0405
15.1542	0.1395
15.1675	0.2135
15.1679	0.0395
15.1713	0.014
15.1835	0.1215
15.1882	0.0605
15.1969	0.186
15.2505	0.216
15.2555	0.0945
15.2647	1.1085
15.2713	0.2005
15.2854	0.1925
15.2864	0.0405
15.3327	0.1225
15.3361	0.0335
15.3424	0.195
15.3511	0.257
15.3512	0.126
15.3571	0.0585
15.3606	0.0945
15.3647	0.0165
15.3834	0.017
15.3878	0.0315
15.4037	0.2355
15.4101	0.263
15.4406	0.123
15.4452	0.2525
15.4497	0.0415
15.4598	0.7875
15.4755	0.6295
15.4857	0.447
15.519	0.1155
15.5201	0.0055
15.5217	0.148
15.5254	0.2395
15.5326	0.093
15.5334	0.2165
15.5364	0.018
15.5428	0.056
15.5535	0.39
15.562	1.008
15.5667	0.165
15.5709	0.241
15.5897	0.1045
15.5916	0.0125
15.6022	0.419
15.6076	0.0695
15.6236	0.043
15.6269	0.1825
15.6701	0.0755
15.6881	0.1905
15.6933	0.6415
15.6968	0.1005
15.7001	0.441
15.7134	0.0285
15.7231	0.0725
15.7274	0.2375
15.7392	0.222
15.7427	0.2355
15.7494	0.1185
15.7545	0.127
15.7571	0.1865
15.7589	0.0865
15.7679	0.132
15.7706	0.0505
15.8074	0.086
15.8211	0.203
15.8292	0.115
15.8334	0.1615
15.8507	0.091
15.8514	0.4095
15.8641	0.158
15.8772	0.1565
15.8969	0.088
15.8984	0.2105
15.9004	1.254
15.9048	0.0135
15.9242	0.022
15.9325	0.0395
15.936	0.0615
15.9662	0.093
15.9683	0.009
15.9736	0.164
15.9976	0.206
16.0102	0.1015
16.0216	0.068
16.023	0.0955
16.0259	0.0515
16.032	0.185
16.0331	0.4055
16.0365	0.061
16.037	0.0085
16.0449	0.157
16.0462	0.0135
16.0463	0.1495
16.062	0.2215
16.0768	0.012
16.081	0.169
16.0825	0.1835
16.1095	0.0785
16.1166	0.042
16.1375	0.072
16.1468	0.183
16.1481	0.45
16.1541	0.106
16.1683	0.119
16.1749	0.033
16.1898	0.191
16.2084	0.1095
16.2097	0.4295
16.2267	0.0275
16.2293	0.0205
16.2325	0.17
16.2391	0.3175
16.2539	0.0635
16.2696	0.254
16.2857	0.304
16.2869	0.0655
16.2988	0.4735
16.3061	0.287
16.3066	0.2935
16.3229	0.102
16.333	0.009
16.3429	0.0105
16.3457	0.2295
16.3683	0.1515
16.3785	0.283
16.3833	0.1275
16.3926	0.273
16.3927	0.1235
16.4155	0.283
16.4175	0.11
16.4197	0.038
16.42	0.01
16.4267	0.2535
16.4349	0.0745
16.4349	0.064
16.4399	0.116
16.4543	0.5905
16.4645	0.0965
16.4708	0.382
16.4729	0.161
16.4751	0.1305
16.4785	0.128
16.4834	0.1765
16.5176	0.1825
16.5204	0.153
16.535	0.2745
16.5373	0.4825
16.5388	0.266
16.5507	0.058
16.5514	0.088
16.5684	0.0865
16.578	0.019
16.6154	0.369
16.6178	0.0885
16.6196	0.1535
16.6258	0.5205
16.6348	0.139
16.654	0.022
16.6591	0.0255
16.6687	0.138
16.6748	0.698
16.7048	0.0385
16.7224	0.02
16.7245	0.1295
16.7283	0.253
16.7342	0.01
16.7458	0.0065
16.7561	0.1415
16.7615	0.1615
16.7698	0.1515
16.7861	0.0335
16.7871	0.1855
16.788	0.542
16.7965	0.1945
16.8045	0.0165
16.8105	0.151
16.8124	0.5745
16.8134	0.0945
16.8157	0.671
16.8168	0.011
16.818	0.1255
16.8187	0.446
16.8295	0.022
16.8344	0.24
16.8366	0.184
16.8432	0.2525
16.8472	0.031
16.8565	0.1285
16.8685	0.172
16.8724	0.2145
16.9122	0.0325
16.9184	0.0885
16.9259	0.1535
16.9274	0.0065
16.9335	0.0905
16.9618	0.0165
16.9634	0.375
16.9705	0.006
16.9785	0.09
16.9856	0.3805
16.9884	0.005
17.0083	0.007
17.0094	0.108
17.0127	0.2855
17.0158	0.189
17.0176	0.011
17.0381	0.125
17.0487	0.246
17.0628	0.6725
17.0671	0.1635
17.0806	0.227
17.083	0.1235
17.0897	0.487
17.1057	0.1395
17.1139	0.2065
17.1204	0.052
17.1278	0.067
17.1486	0.201
17.1517	0.04
17.1603	0.176
17.1709	0.0335
17.1769	0.049
17.1943	0.116
17.2058	0.1755
17.2168	0.074
17.2201	0.5675
17.221	0.1325
17.2231	0.209
17.2313	0.034
17.2384	0.051
17.2407	0.076
17.2419	0.0055
17.2501	0.0765
17.2554	0.0445
17.2684	0.038
17.2701	0.136
17.2945	0.117
17.2977	0.1175
17.2988	0.0735
17.3161	0.036
17.3252	0.1285
17.329	0.174
17.3357	0.013
17.3398	0.0275
17.3506	0.0305
17.3534	0.1515
17.3592	0.0225
17.3614	0.281
17.365	0.054
17.367	0.13
17.3685	0.034
17.3717	0.062
17.374	0.181
17.3745	0.0365
17.3824	0.079
17.3839	0.143
17.3976	0.235
17.406	0.1855
17.4221	0.138
17.4329	0.009
17.4384	0.051
17.4441	0.039
17.4473	0.047
17.4477	0.1335
17.4574	0.1085
17.4649	0.0235
17.4673	0.066
17.4797	0.074
17.4852	0.094
17.4888	0.2985
17.4892	0.432
17.5016	0.087
17.5063	0.2285
17.5168	0.015
17.519	0.0455
17.5331	0.0455
17.5567	0.0415
17.5618	0.065
17.5726	0.0955
17.5888	0.1415
17.596	0.5665
17.598	0.0095
17.6007	0.1325
17.6074	0.039
17.608	0.129
17.6101	0.085
17.619	0.073
17.621	0.084
17.6251	0.055
17.6272	0.111
17.6354	0.071
17.6354	0.0365
17.6484	0.05
17.6511	0.221
17.6661	0.19
17.6679	0.051
17.6797	0.813
17.6859	0.032
17.6867	0.1135
17.6944	0.261
17.707	0.021
17.7071	0.068
17.7156	0.102
17.728	0.091
17.7344	0.045
17.736	0.101
17.738	0.055
17.7516	0.3885
17.7535	0.048
17.7598	0.724
17.7729	0.069
17.7752	0.0535
17.7836	0.095
17.7938	0.03
17.7944	0.1965
17.8023	0.154
17.8109	0.0175
17.8126	0.0495
17.8164	0.005
17.8165	0.076
17.8296	0.966
17.8406	0.013
17.8415	0.254
17.8435	0.0075
17.8439	0.0215
17.8471	0.0155
17.8528	0.2125
17.8663	0.1285
17.8759	0.1225
17.879	0.0115
17.8935	0.053
17.8951	0.0985
17.9099	0.3555
17.9314	0.0415
17.933	0.027
17.9341	0.1145
17.9623	0.031
17.9627	0.0865
17.9647	0.0535
17.9651	0.279
17.988	0.4925
18.0057	0.0375
18.0275	0.1315
18.0314	0.104
18.0329	0.031
18.0486	0.1125
18.0593	0.0605
18.0712	0.083
18.0824	0.063
18.089	0.0865
18.0921	0.032
18.096	0.216
18.0995	0.1805
18.1034	0.1845
18.1102	0.0235
18.1185	0.1375
18.1257	1.8605
18.1392	0.441
18.1542	0.1275
18.1565	0.2475
18.1589	0.0755
18.1616	0.095
18.1623	0.281
18.1697	0.049
18.1835	0.056
18.1896	0.052
18.1931	0.059
18.1954	0.1125
18.1956	0.251
18.1982	0.061
18.2002	0.184
18.2107	0.0295
18.212	0.088
18.22	0.127
18.2254	0.2755
18.229	0.0735
18.2345	0.2255
18.2551	0.0905
18.2598	0.1265
18.2613	0.0465
18.2708	0.014
18.2739	0.007
18.2768	0.1205
18.2784	0.018
18.2846	0.1135
18.2856	0.077
18.2861	0.017
18.3145	0.1505
18.3195	0.0515
18.3278	0.138
18.3497	0.087
18.353	0.1105
18.3576	0.075
18.3662	0.0215
18.3707	0.017
18.3855	0.019
18.4101	0.2035
18.4101	0.027
18.4251	0.2085
18.432	0.293
18.4367	0.0405
18.4383	0.0605
18.4415	0.1385
18.4476	0.092
18.4504	0.1635
18.4583	0.019
18.4593	0.0175
18.4622	0.0825
18.4705	0.191
18.4723	0.132
18.4834	0.087
18.4857	0.0715
18.4862	0.0575
18.493	0.082
18.4932	0.0515
18.4944	0.0355
18.4989	0.05
18.5033	0.0465
18.5053	0.166
18.5117	0.139
18.5145	0.235
18.5211	0.044
18.5237	0.1305
18.5284	0.118
18.5349	0.005
18.5447	0.009
18.5473	0.0435
18.5542	0.0435
18.5689	0.2055
18.5747	0.1265
18.5816	0.1085
18.5824	0.037
18.583	0.1425
18.5956	0.182
18.596	0.027
18.5995	0.036
18.6056	0.1745
18.6057	0.221
18.6099	0.097
18.614	0.327
18.6145	0.102
18.6148	0.1015
18.6214	0.035
18.6378	0.084
18.6479	0.141
18.6561	0.072
18.6734	0.183
18.68	0.011
18.686	0.0605
18.6889	0.1065
18.6943	0.5445
18.6952	0.2965
18.7004	0.0265
18.7141	0.081
18.7207	0.662
18.7263	0.025
18.7273	0.102
18.728	0.0965
18.7297	0.069
18.7488	0.036
18.7547	0.1285
18.7604	0.191
18.7674	0.008
18.7679	0.0365
18.7738	0.0255
18.7747	0.133
18.7852	0.186
18.7892	0.195
18.7953	0.036
18.8001	0.105
18.806	0.114
18.8141	0.04
18.8271	0.1495
18.8285	0.1275
18.839	0.049
18.8415	0.075
18.8476	0.0705
18.8555	0.0785
18.8639	0.038
18.8656	0.207
18.8768	0.1695
18.8789	0.1195
18.8798	0.02
18.8966	0.039
18.8988	0.253
18.909	0.0315
18.91	0.165
18.9167	0.1175
18.9187	0.103
18.9255	0.0655
18.9311	0.0905
18.9316	0.1075
18.9441	0.2125
18.9447	0.037
18.9449	0.1505
18.9515	0.409
18.9548	0.0535
18.9681	0.053
18.9776	0.0475
18.9804	0.156
18.9806	0.09
18.9833	0.1235
18.9868	0.006
18.992	0.055
18.9937	0.0175
19.0253	0.14
19.0263	0.061
19.0326	0.085
19.0339	0.0375
19.0381	0.104
19.0502	0.0455
19.0671	0.0785
19.0691	0.005
19.0773	0.0285
19.0891	0.053
19.0931	0.021
19.1139	0.0055
19.1337	0.0945
19.1627	0.1685
19.1646	0.0715
19.1705	0.289
19.1737	0.667
19.1786	0.0915
19.1874	0.1145
19.192	0.0975
19.1981	0.1335
19.2014	0.1315
19.2023	0.014
19.2025	0.025
19.211	0.034
19.2121	0.036
19.2142	0.0195
19.2151	0.0235
19.2369	0.026
19.2384	0.0485
19.2422	0.107
19.244	0.115
19.2447	0.061
19.2473	0.1785
19.2555	0.159
19.2577	0.1495
19.2579	0.1335
19.2647	0.1545
19.2667	0.125
19.2719	0.0775
19.2788	0.0775
19.2795	0.024
19.2881	0.014
19.2925	0.0155
19.2948	0.169
19.3044	0.152
19.3107	0.032
19.3198	0.039
19.3263	0.189
19.3268	0.029
19.3372	0.022
19.3439	0.027
19.3579	0.063
19.3659	0.197
19.3688	0.0795
19.3694	0.2535
19.37	0.0985
19.3877	0.031
19.392	0.1775
19.4113	0.119
19.4321	0.227
19.4354	0.1285
19.4357	0.171
19.4424	0.042
19.4549	0.1175
19.4556	0.044
19.456	0.1115
19.4671	0.0645
19.4787	0.1555
19.4919	0.1205
19.4921	0.1435
19.4934	0.184
19.4935	0.028
19.4988	0.045
19.5066	0.0705
19.5153	0.0895
19.5176	0.0285
19.5195	0.008
19.5306	0.2245
19.5328	0.194
19.5448	0.1095
19.5538	0.0955
19.5553	0.0715
19.5585	0.091
19.5654	0.115
19.5663	0.1225
19.569	0.116
19.5724	0.014
19.5776	0.048
19.578	0.094
19.5809	0.116
19.5851	0.0785
19.5863	0.2145
19.5978	0.0115
19.6041	0.018
19.607	0.0635
19.6111	0.2065
19.631	0.143
19.6367	0.0475
19.6379	0.1815
19.6406	0.2585
19.6418	0.1565
19.6467	0.1055
19.6605	0.0305
19.662	0.0435
19.6719	0.077
19.6791	0.1345
19.689	0.005
19.7154	0.041
19.7182	0.034
19.7241	0.0695
19.7247	0.311
19.7309	0.0765
19.7343	0.14
19.742	0.1105
19.7556	0.124
19.7578	0.0805
19.7588	0.234
19.7618	0.1235
19.7645	0.013
19.7812	0.094
19.7909	0.105
19.7914	0.0155
19.7924	0.172
19.7938	0.1715
19.7945	0.163
19.7981	0.093
19.7995	0.153
19.8021	0.0655
19.8091	0.028
19.8222	0.1045
19.8343	0.1665
19.8365	0.237
19.8433	0.057
19.8458	0.028
19.8672	0.1275
19.8893	0.077
19.8988	0.049
19.9053	0.066
19.9193	0.044
19.9393	0.0745
19.9421	0.0135
19.9474	0.182
19.9557	0.089
19.9563	0.128
19.9579	0.2745
19.9629	0.0805
19.9654	0.0405
19.9683	0.0775
19.9851	0.2845
19.9941	0.4135
19.9992	0.1045
20.0176	0.052
20.0255	0.1325
20.0295	0.1825
20.0418	0.04
20.0489	0.022
20.0526	0.1885
20.0579	0.143
20.0583	0.0585
20.0611	0.0705
20.0636	0.037
20.0706	0.0245
20.0708	0.1885
20.0783	0.01
20.0802	0.2335
20.0982	0.391
20.0997	0.062
20.1008	0.005
20.106	0.0205
[truncated: 910 more rows]

## Sheet: Fig. 2 a
RT with TGMs			RT without TGMs			760°C with TGMs			760°C without TGMs			900°C with TGMs			900°C without TGMs
Strain	Stress / Mpa		Strain	Stress / Mpa		Strain	Stress / Mpa		Strain	Stress / Mpa		Strain	Stress / Mpa		Strain	Stress / Mpa
0	0		0	0		0	0		0	0		0	0		0	0
0.00257	260.667		0.01	532.136		0.0055	302.357		0.00625	371.875		0.00313	266.667		0.0046	322.581
0.004	396.667		0.03002	590.792		0.0151	745		0.009	557.812		0.00698	533.333		0.00735	483.871
0.00523	510		0.05001	632.545		0.0499	950.595		0.02437	681.771		0.01245	800		0.01468	645.161
0.006	578		0.09001	699.439		0.08543	1108.57		0.0412	784.656		0.02995	1000		0.03838	716.129
0.00717	646		0.152	768.45		0.10553	1180		0.08057	880.104		0.05683	1053.33		0.09428	784.946
0.01233	714								0.17713	929.688		0.08573	1014.67		0.20278	806.452
0.02623	759.333								0.20487	934.5		0.09623	933.333		0.35805	822.581
0.0381	793.333														0.595	838.71
0.07557	850
0.10587	884

## Sheet: Fig. 2 c
	Contribution to elongation	Contribution to strength / Mpa
Gradient grain size	-0.1065	311
	-0.31	305
	-0.061	105
	-0.126	213
	-0.188	248
	-0.097	191
	-0.19	276
	-0.29	520
	-0.335	601
	-0.083	54.2
Gradient surface residual stress	-0.05	41.8
	-0.12	97.6
	-0.215	195
	-0.265	210
	-0.29	225
Gradient solute concentrations and γ‘ size	-0.06	28.3
TGMs by AM (RT)	0.004	24.4
TGMs by AM (760°C)	0.003	29
TGMs by AM (850°C)	0.036	27.3
TGMs by AM (900°C)	0.0056	29.5
TGMs by AM (980°C)	0.068	27

## Sheet: Fig. 3 k
Distance along B-B' path / μm	εxx within slip band (8.6% global strain)	εxx within slip band (5.7% global strain)	εxx within slip band (3.0% global strain)	εxx within slip band (1.2% global strain)
0.390715	0.1117	0.083	0.054	0.03357
0.660054	0.11152	0.08291	0.05396	0.0336
0.929392	0.11137	0.08288	0.05401	0.03369
1.19873	0.11119	0.08277	0.05397	0.03366
1.46807	0.11108	0.08269	0.05394	0.03362
1.73741	0.11102	0.08264	0.05394	0.03355
2.00675	0.11102	0.08262	0.05396	0.03348
2.27608	0.11097	0.08264	0.05406	0.03352
2.54542	0.11102	0.08264	0.05411	0.03345
2.81476	0.11109	0.08265	0.05417	0.03337
3.0841	0.11116	0.08267	0.05425	0.03329
3.35344	0.11119	0.08265	0.0543	0.0332
3.62278	0.11113	0.08265	0.05441	0.03324
3.89212	0.11108	0.08258	0.05445	0.03318
4.16145	0.11092	0.08244	0.05442	0.03309
4.43079	0.11072	0.08227	0.05439	0.03302
4.70013	0.11056	0.08222	0.05443	0.03307
4.96947	0.11035	0.08207	0.05439	0.03304
5.2388	0.11016	0.08194	0.05434	0.03302
5.50814	0.10993	0.0818	0.05427	0.03298
5.77748	0.1097	0.08165	0.05418	0.03294
6.04682	0.10963	0.08166	0.05422	0.03302
6.31615	0.10946	0.08157	0.05415	0.03301
6.58549	0.10931	0.08148	0.05408	0.03299
6.85483	0.10913	0.08137	0.05401	0.03297
7.12417	0.10892	0.08123	0.05391	0.03293
7.39351	0.10891	0.0813	0.05396	0.03301
7.66285	0.10872	0.08118	0.05388	0.033
7.93218	0.10853	0.08107	0.0538	0.03302
8.20152	0.10835	0.08098	0.05375	0.03305
8.47086	0.10815	0.08089	0.05369	0.03309
8.7402	0.10825	0.08106	0.05381	0.03326
9.00954	0.10806	0.081	0.05377	0.03335
9.27888	0.10785	0.08091	0.05373	0.03342
9.54822	0.10767	0.08083	0.05368	0.03348
9.81755	0.10751	0.08078	0.05366	0.03354
10.0869	0.10772	0.08103	0.05386	0.03375
10.3562	0.10758	0.08099	0.05387	0.0338
10.6256	0.10741	0.08092	0.05385	0.03382
10.8949	0.10722	0.08083	0.0538	0.0338
11.1642	0.10706	0.08076	0.05375	0.03378
11.4336	0.10732	0.08102	0.05397	0.03398
11.7029	0.10711	0.08091	0.05391	0.03394
11.9723	0.10687	0.08076	0.05384	0.03391
12.2416	0.10658	0.08059	0.05377	0.03387
12.5109	0.10624	0.08037	0.05368	0.03382
12.7803	0.10639	0.08053	0.0539	0.03401
13.0496	0.10603	0.0803	0.05381	0.03396
13.3189	0.10573	0.0801	0.05376	0.03393
13.5883	0.10548	0.07993	0.05372	0.03389
13.8576	0.10524	0.07975	0.05366	0.03383
14.127	0.10547	0.07996	0.0539	0.03402
14.3963	0.10534	0.07988	0.05386	0.03397
14.6656	0.10529	0.07984	0.05384	0.03393
14.935	0.10527	0.07982	0.05381	0.03389
15.2043	0.10531	0.07982	0.05378	0.03385
15.4737	0.10575	0.08017	0.05406	0.03404
15.743	0.10589	0.08023	0.05405	0.034
16.0123	0.10605	0.08028	0.05402	0.03394
16.2817	0.10621	0.08029	0.05398	0.03387
16.551	0.10638	0.08032	0.05393	0.0338
16.8203	0.10691	0.08071	0.0542	0.03398
17.0897	0.10718	0.08078	0.05418	0.03392
17.359	0.10749	0.08085	0.05416	0.03386
17.6284	0.10782	0.08094	0.05416	0.0338
17.8977	0.10819	0.08105	0.05416	0.03374
18.167	0.1088	0.08148	0.05443	0.03391
18.4364	0.10918	0.0816	0.05443	0.03383
18.7057	0.10957	0.08173	0.05441	0.03374
18.9751	0.10992	0.08184	0.05437	0.03363
19.2444	0.11023	0.08194	0.0543	0.0335
19.5137	0.11078	0.08234	0.0545	0.03361
19.7831	0.11104	0.08243	0.05441	0.03349
20.0524	0.1112	0.08247	0.05428	0.03334
20.3217	0.11128	0.08244	0.05412	0.03316
20.5911	0.11132	0.08239	0.05395	0.033
20.8604	0.11174	0.08274	0.05416	0.03315
21.1298	0.11179	0.08273	0.05407	0.03304
21.3991	0.11177	0.08268	0.05399	0.03295
21.6684	0.11168	0.08258	0.05389	0.03287
21.9378	0.11152	0.08243	0.05379	0.03279
22.2071	0.11177	0.08266	0.05402	0.03298
22.4764	0.1115	0.08245	0.05392	0.03291
22.7458	0.11118	0.08221	0.05381	0.03286
23.0151	0.11078	0.08195	0.05369	0.0328
23.2845	0.11086	0.0821	0.0539	0.03298
23.5538	0.11041	0.08183	0.0538	0.03295
23.8231	0.10987	0.08152	0.05367	0.03291
24.0925	0.10926	0.08118	0.05353	0.03287
24.3618	0.10863	0.08082	0.05338	0.03283
24.6312	0.10856	0.08091	0.05359	0.03302
24.9005	0.10789	0.08053	0.05343	0.03299
25.1698	0.10722	0.08016	0.05328	0.03297
25.4392	0.1066	0.07982	0.05315	0.03297
25.7085	0.10604	0.07952	0.05303	0.03298
25.9778	0.10603	0.07967	0.05326	0.03319
26.2472	0.10552	0.07942	0.05315	0.0332
26.5165	0.10509	0.07921	0.05307	0.03323
26.7859	0.10468	0.07903	0.05301	0.03327
27.0552	0.10424	0.07882	0.05291	0.03328
27.3245	0.10426	0.07902	0.05317	0.0335
27.5939	0.10376	0.07876	0.05304	0.03348
27.8632	0.10324	0.07848	0.05289	0.03345
28.1325	0.10266	0.07817	0.05269	0.0334
28.4019	0.10205	0.07782	0.05247	0.03332
28.6712	0.10203	0.07797	0.05267	0.03351
28.9406	0.10139	0.07759	0.0524	0.03342
29.2099	0.10075	0.07719	0.05213	0.03333
29.4792	0.1001	0.07678	0.05185	0.03323
29.7486	0.09948	0.07639	0.05158	0.03313
30.0179	0.09957	0.07661	0.05178	0.03334
30.2873	0.09903	0.07628	0.05156	0.03328
30.5566	0.09851	0.07595	0.05134	0.03322
30.8259	0.09801	0.07562	0.05114	0.03317
31.0953	0.09756	0.07532	0.05097	0.03313
31.3646	0.09783	0.07564	0.05126	0.03339
31.6339	0.09749	0.07541	0.05115	0.03337
31.9033	0.09717	0.0752	0.05106	0.03335
32.1726	0.09687	0.07498	0.05097	0.03333
32.442	0.09652	0.07472	0.05085	0.03329
32.7113	0.09688	0.07506	0.05118	0.03354
32.9806	0.09655	0.0748	0.05107	0.03351
33.25	0.09625	0.07454	0.05096	0.03348
33.5193	0.09598	0.0743	0.05087	0.03347
33.7886	0.09571	0.07409	0.05078	0.03346
34.058	0.09626	0.07455	0.05118	0.03371
34.3273	0.09605	0.07439	0.05113	0.03368
34.5967	0.09586	0.07423	0.05107	0.03364
34.866	0.09569	0.07409	0.05102	0.03357
35.1353	0.0956	0.074	0.051	0.03351
35.4047	0.09641	0.07465	0.05148	0.03375
35.674	0.09643	0.07465	0.05152	0.0337
35.9434	0.09649	0.07467	0.05155	0.03364
36.2127	0.09659	0.07471	0.05159	0.03358
36.482	0.09676	0.07479	0.05163	0.03354
36.7514	0.09782	0.07558	0.05215	0.0338
37.0207	0.0981	0.07574	0.05222	0.03379
37.29	0.09843	0.07592	0.05228	0.03377
37.5594	0.09882	0.07615	0.05233	0.03375
37.8287	0.09923	0.07637	0.05233	0.03373
38.0981	0.10039	0.0772	0.05275	0.03392
38.3674	0.1008	0.07742	0.05271	0.03387
38.6367	0.1012	0.07764	0.05264	0.03379
38.9061	0.10162	0.07787	0.05255	0.0337
39.1754	0.10207	0.07812	0.05246	0.0336
39.4448	0.10329	0.07899	0.05281	0.03374
39.7141	0.10395	0.07938	0.05279	0.03369
39.9834	0.10473	0.07986	0.05282	0.03366
40.2528	0.10561	0.08039	0.05288	0.03364
40.5221	0.10651	0.08093	0.05294	0.03361
40.7914	0.108	0.08196	0.05339	0.03378
41.0608	0.10893	0.08247	0.05347	0.03375
41.3301	0.10981	0.08292	0.05353	0.03371
41.5995	0.11061	0.08328	0.05357	0.03366
41.8688	0.1119	0.08407	0.05398	0.03381
42.1381	0.11248	0.08424	0.05398	0.03374
42.4075	0.11289	0.08427	0.05394	0.03367
42.6768	0.11312	0.08418	0.05386	0.03357
42.9461	0.11317	0.08396	0.05374	0.03346
43.2155	0.11379	0.08429	0.05399	0.03355
43.4848	0.11358	0.08392	0.05381	0.03342
43.7542	0.11324	0.0835	0.05361	0.03328
44.0235	0.11275	0.08304	0.05339	0.03313
44.2928	0.11218	0.08255	0.05316	0.03299
44.5622	0.11227	0.08266	0.0533	0.03308
44.8315	0.11157	0.08215	0.05305	0.03295
45.1009	0.11087	0.08169	0.05283	0.03285
45.3702	0.11019	0.08127	0.05264	0.03278
45.6395	0.10951	0.08088	0.05246	0.03272
45.9089	0.10943	0.08096	0.0526	0.03285
46.1782	0.10873	0.08057	0.05242	0.03281
46.4475	0.10802	0.08018	0.05224	0.03275
46.7169	0.10732	0.07981	0.05206	0.0327
46.9862	0.10661	0.07943	0.05187	0.03265
47.2556	0.10649	0.07953	0.05201	0.0328
47.5249	0.10579	0.07919	0.05183	0.03277
47.7942	0.10507	0.07884	0.05162	0.03272
48.0636	0.10442	0.07853	0.05143	0.03267
48.3329	0.10387	0.07829	0.05126	0.03262
48.6022	0.10388	0.07847	0.05141	0.03276
48.8716	0.10344	0.0783	0.05127	0.03272
49.1409	0.10306	0.07816	0.05114	0.0327
49.4103	0.10277	0.07808	0.05105	0.03269
49.6796	0.1026	0.07805	0.051	0.0327
49.9489	0.10293	0.07839	0.05123	0.03287
50.2183	0.10293	0.07844	0.05124	0.03291
50.4876	0.10298	0.07851	0.05128	0.03297
50.757	0.10307	0.07858	0.05133	0.03304
51.0263	0.1032	0.07869	0.0514	0.03313
51.2956	0.10382	0.07919	0.05176	0.03338
51.565	0.10399	0.07933	0.05185	0.03348
51.8343	0.10409	0.07939	0.0519	0.03352
52.1036	0.1041	0.07939	0.0519	0.03353
52.373	0.10405	0.07934	0.05186	0.0335
52.6423	0.10451	0.0797	0.0521	0.03364
52.9117	0.10438	0.07958	0.05203	0.03359
53.181	0.10419	0.07941	0.05192	0.03351
53.4503	0.10397	0.0792	0.05182	0.03343
53.7197	0.10373	0.07897	0.05171	0.03336
53.989	0.10411	0.07922	0.05191	0.03347
54.2583	0.10392	0.07901	0.05182	0.0334
54.5277	0.10376	0.07881	0.05174	0.03332
54.797	0.10359	0.07861	0.05164	0.03322
55.0664	0.10344	0.07843	0.05154	0.0331
55.3357	0.10386	0.07871	0.05172	0.03321
55.605	0.10379	0.0786	0.05164	0.03312
55.8744	0.10376	0.0785	0.05156	0.03302
56.1437	0.10378	0.07842	0.05147	0.03291
56.4131	0.10391	0.0784	0.05141	0.03283
56.6824	0.1045	0.07879	0.05161	0.03295
56.9517	0.10482	0.07892	0.05161	0.03293
57.2211	0.10518	0.07907	0.05162	0.03291
57.4904	0.1056	0.07927	0.05167	0.03292
57.7597	0.10612	0.07954	0.05177	0.03297
58.0291	0.10686	0.08008	0.05206	0.03316
58.2984	0.10749	0.08045	0.05226	0.03327
58.5678	0.10809	0.08082	0.05245	0.03338
58.8371	0.10864	0.08118	0.05262	0.03349
59.1064	0.10909	0.08146	0.05275	0.03357
59.3758	0.1096	0.08188	0.05296	0.03373
59.6451	0.10989	0.08206	0.05301	0.03378
59.9145	0.11008	0.08217	0.053	0.03379
60.1838	0.1102	0.08226	0.05299	0.0338
60.4531	0.11045	0.08253	0.0531	0.0339
60.7225	0.11038	0.08252	0.05303	0.03389
60.9918	0.11019	0.08242	0.05293	0.03387
61.2611	0.10989	0.08225	0.0528	0.03384
61.5305	0.10952	0.08203	0.05266	0.03379
61.7998	0.10946	0.08209	0.0527	0.03386
62.0692	0.10898	0.0818	0.05255	0.03381
62.3385	0.10848	0.0815	0.05241	0.03375
62.6078	0.10798	0.08119	0.05227	0.03369
62.8772	0.10752	0.0809	0.05213	0.03361
63.1465	0.10744	0.08095	0.05219	0.03367
63.4158	0.10704	0.08072	0.05208	0.03358
63.6852	0.10664	0.08049	0.05196	0.03346
63.9545	0.10623	0.08026	0.05184	0.03335
64.2239	0.10586	0.08005	0.05172	0.03324
64.4932	0.10592	0.08022	0.05184	0.03333
64.7625	0.10574	0.08013	0.05179	0.03328
65.0319	0.10566	0.08012	0.05178	0.03326
65.3012	0.10565	0.08015	0.05181	0.03327

## Sheet: Fig. 3 l
Distance along A-A' path / μm	Absolute value of εyy (3.2% global strain)	Absolute value of εyy (12% global strain)	Absolute value of εyy (25% global strain)	Distance along A-A' path / μm	Absolute value of εyy (3.2% global strain, without TGMs)
0	0.01532	0.05339	0.10234	0	0.01306
0.15	0.01525	0.05328	0.1022	0.1	0.01306
0.3	0.01519	0.05317	0.10205	0.2	0.01306
0.45	0.01513	0.05305	0.10189	0.3	0.01307
0.6	0.01508	0.05293	0.10172	0.4	0.01307
0.75	0.01502	0.0528	0.10154	0.5	0.01307
0.9	0.01496	0.05266	0.10134	0.6	0.01308
1.05	0.0149	0.05252	0.10112	0.7	0.01308
1.2	0.01484	0.05237	0.10089	0.8	0.01309
1.35	0.01478	0.05221	0.10063	0.9	0.01309
1.5	0.01471	0.05203	0.10035	1	0.01309
1.65	0.01461	0.05182	0.10002	1.1	0.0131
1.8	0.01451	0.05158	0.09966	1.2	0.0131
1.95	0.01441	0.05133	0.09929	1.3	0.01311
2.1	0.01431	0.05107	0.09891	1.4	0.01311
2.25	0.0142	0.0508	0.09853	1.5	0.01311
2.4	0.01411	0.05052	0.09813	1.6	0.01312
2.55	0.01401	0.05023	0.09773	1.7	0.01313
2.7	0.01392	0.04995	0.09732	1.8	0.01314
2.85	0.01383	0.04966	0.09693	1.9	0.01315
3	0.01374	0.04937	0.09652	2	0.01315
3.15	0.01365	0.04909	0.09612	2.1	0.01316
3.3	0.01357	0.04882	0.09571	2.2	0.01317
3.45	0.01349	0.04854	0.09531	2.3	0.01318
3.6	0.0134	0.04827	0.09492	2.4	0.01319
3.75	0.01332	0.04802	0.09453	2.5	0.01321
3.9	0.01324	0.04777	0.09414	2.6	0.01322
4.05	0.01316	0.04753	0.09376	2.7	0.01323
4.2	0.01308	0.04731	0.09339	2.8	0.01325
4.35	0.01301	0.04709	0.09303	2.9	0.01326
4.5	0.01293	0.04689	0.09268	3	0.01328
4.65	0.01286	0.04671	0.09234	3.1	0.01329
4.8	0.0128	0.04654	0.09202	3.2	0.01331
4.95	0.01273	0.04638	0.09171	3.3	0.01333
5.1	0.01267	0.04624	0.09141	3.4	0.01333
5.25	0.01262	0.04611	0.09113	3.5	0.01335
5.4	0.01256	0.04599	0.09087	3.6	0.01336
5.55	0.01251	0.04588	0.09062	3.7	0.01337
5.7	0.01247	0.04579	0.09038	3.8	0.01339
5.85	0.01242	0.0457	0.09016	3.9	0.0134
6	0.01238	0.04563	0.08996	4	0.0134
6.15	0.01234	0.04558	0.08978	4.1	0.01341
6.3	0.01231	0.04554	0.08961	4.2	0.01342
6.45	0.01228	0.04551	0.08945	4.3	0.01343
6.6	0.01226	0.04549	0.08932	4.4	0.01344
6.75	0.01225	0.04548	0.0892	4.5	0.01344
6.9	0.01224	0.04549	0.0891	4.6	0.01344
7.05	0.01224	0.04552	0.08902	4.7	0.01344
7.2	0.01224	0.04555	0.08896	4.8	0.01345
7.35	0.01226	0.04559	0.08893	4.9	0.01345
7.5	0.01228	0.04565	0.08892	5	0.01345
7.65	0.01232	0.04572	0.08893	5.1	0.01345
7.8	0.01236	0.04581	0.08896	5.2	0.01345
7.95	0.01241	0.0459	0.08902	5.3	0.01344
8.1	0.01247	0.04601	0.08908	5.4	0.01344
8.25	0.01254	0.04611	0.08917	5.5	0.01344
8.4	0.01262	0.04623	0.08926	5.6	0.01344
8.55	0.01271	0.04635	0.08937	5.7	0.01344
8.7	0.01281	0.04647	0.08948	5.8	0.01344
8.85	0.01293	0.04659	0.08961	5.9	0.01343
9	0.01305	0.04672	0.08974	6	0.01342
9.15	0.01318	0.04685	0.08989	6.1	0.01341
9.3	0.01332	0.04698	0.09004	6.2	0.0134
9.45	0.01347	0.04712	0.09021	6.3	0.0134
9.6	0.01363	0.04726	0.09039	6.4	0.0134
9.75	0.01379	0.0474	0.09058	6.5	0.0134
9.9	0.01395	0.04753	0.09077	6.6	0.0134
10.05	0.01412	0.04767	0.09097	6.7	0.01339
10.2	0.01429	0.0478	0.09117	6.8	0.01339
10.35	0.01445	0.04793	0.09138	6.9	0.01339
10.5	0.01461	0.04805	0.0916	7	0.01339
10.65	0.01477	0.04818	0.09182	7.1	0.01339
10.8	0.01492	0.04829	0.09205	7.2	0.01339
10.95	0.01507	0.04841	0.09228	7.3	0.01339
11.1	0.0152	0.04852	0.09254	7.4	0.0134
11.25	0.01533	0.04862	0.09278	7.5	0.0134
11.4	0.01545	0.04872	0.09302	7.6	0.0134
11.55	0.01556	0.04881	0.09327	7.7	0.0134
11.7	0.01565	0.04889	0.09351	7.8	0.0134
11.85	0.01572	0.04896	0.09375	7.9	0.01341
12	0.01578	0.04903	0.09399	8	0.01342
12.15	0.01582	0.04908	0.09422	8.1	0.01342
12.3	0.01585	0.04913	0.09443	8.2	0.01342
12.45	0.01586	0.04916	0.09464	8.3	0.01342
12.6	0.01585	0.04919	0.09484	8.4	0.01342
12.75	0.01584	0.0492	0.09501	8.5	0.01342
12.9	0.0158	0.0492	0.09517	8.6	0.01342
13.05	0.01576	0.0492	0.09531	8.7	0.01342
13.2	0.0157	0.04917	0.09542	8.8	0.01341
13.35	0.01563	0.04914	0.09551	8.9	0.01341
13.5	0.01556	0.0491	0.09558	9	0.0134
13.65	0.01547	0.04906	0.09563	9.1	0.0134
13.8	0.01538	0.04901	0.09566	9.2	0.0134
13.95	0.01528	0.04895	0.09567	9.3	0.01339
14.1	0.01518	0.04889	0.09566	9.4	0.01338
14.25	0.01508	0.04883	0.09564	9.5	0.01338
14.4	0.01497	0.04877	0.0956	9.6	0.01336
14.55	0.01486	0.04871	0.09555	9.7	0.01336
14.7	0.01476	0.04865	0.09549	9.8	0.01335
14.85	0.01465	0.0486	0.09542	9.9	0.01334
15	0.01456	0.04854	0.09534	10	0.01333
15.15	0.01446	0.04849	0.09525	10.1	0.01333
15.3	0.01436	0.04844	0.09517	10.2	0.01332
15.45	0.01427	0.0484	0.09508	10.3	0.01331
15.6	0.01418	0.04836	0.09499	10.4	0.0133
15.75	0.0141	0.04834	0.09491	10.5	0.01329
15.9	0.01402	0.04832	0.09482	10.6	0.01329
16.05	0.01394	0.0483	0.09474	10.7	0.01328
16.2	0.01386	0.0483	0.09465	10.8	0.01327
16.35	0.01379	0.0483	0.09456	10.9	0.01327
16.5	0.0137	0.04829	0.09446	11	0.01325
16.65	0.01363	0.04829	0.09435	11.1	0.01325
16.8	0.01355	0.04829	0.09425	11.2	0.01324
16.95	0.01347	0.04828	0.09413	11.3	0.01324
17.1	0.0134	0.04828	0.09401	11.4	0.01325
17.25	0.01332	0.04828	0.09389	11.5	0.01325
17.4	0.01325	0.04827	0.09377	11.6	0.01327
17.55	0.01318	0.04826	0.09364	11.7	0.01327
17.7	0.0131	0.04825	0.09352	11.8	0.01328
17.85	0.01303	0.04825	0.09339	11.9	0.01329
18	0.01297	0.04824	0.09328	12	0.01331
18.15	0.0129	0.04823	0.09317	12.1	0.01333
18.3	0.01283	0.04823	0.09307	12.2	0.01334
18.45	0.01277	0.04822	0.09298	12.3	0.01336
18.6	0.0127	0.04822	0.09291	12.4	0.01337
18.75	0.01264	0.04823	0.09285	12.5	0.0134
18.9	0.01258	0.04824	0.0928	12.6	0.0134
19.05	0.01253	0.04826	0.09278	12.7	0.01343
19.2	0.01247	0.04828	0.09276	12.8	0.01344
19.35	0.01243	0.04832	0.09277	12.9	0.01346
19.5	0.01238	0.04835	0.09278	13	0.01348
19.65	0.01234	0.0484	0.0928	13.1	0.0135
19.8	0.0123	0.04845	0.09284	13.2	0.01351
19.95	0.01226	0.0485	0.09288	13.3	0.01353
20.1	0.01223	0.04856	0.09293	13.4	0.01354
20.25	0.0122	0.04862	0.09298	13.5	0.01355
20.4	0.01218	0.04869	0.09303	13.6	0.01356
20.55	0.01216	0.04876	0.09308	13.7	0.01357
20.7	0.01215	0.04883	0.09312	13.8	0.01358
20.85	0.01215	0.04891	0.09317	13.9	0.01358
21	0.01215	0.04898	0.0932	14	0.01359
21.15	0.01217	0.04906	0.09323	14.1	0.0136
21.3	0.0122	0.04914	0.09325	14.2	0.01361
21.45	0.01224	0.04922	0.09326	14.3	0.01361
21.6	0.01229	0.04929	0.09326	14.4	0.01362
21.75	0.01236	0.04937	0.09326	14.5	0.01362
21.9	0.01244	0.04945	0.09325	14.6	0.01362
22.05	0.01253	0.04954	0.09323	14.7	0.01362
22.2	0.01263	0.04962	0.09322	14.8	0.01362
22.35	0.01274	0.04971	0.0932	14.9	0.01363
22.5	0.01286	0.04981	0.09319	15	0.01363
22.65	0.01299	0.04991	0.09318	15.1	0.01363
22.8	0.01312	0.05002	0.09318	15.2	0.01364
22.95	0.01326	0.05013	0.09318	15.3	0.01364
23.1	0.0134	0.05023	0.09319	15.4	0.01364
23.25	0.01355	0.05033	0.09319	15.5	0.01364
23.4	0.01368	0.05043	0.0932	15.6	0.01364
23.55	0.01382	0.05052	0.09321	15.7	0.01365
23.7	0.01394	0.0506	0.09323	15.8	0.01365
23.85	0.01406	0.05067	0.09324	15.9	0.01365
24	0.01416	0.05073	0.09325	16	0.01365
24.15	0.01426	0.05079	0.09325	16.1	0.01365
24.3	0.01434	0.05083	0.09325	16.2	0.01365
24.45	0.01441	0.05087	0.09325	16.3	0.01365
24.6	0.01446	0.0509	0.09324	16.4	0.01365
24.75	0.01452	0.05092	0.09322	16.5	0.01365
24.9	0.01456	0.05093	0.0932	16.6	0.01365
25.05	0.01459	0.05093	0.09317	16.7	0.01365
25.2	0.01461	0.05093	0.09314	16.8	0.01365
25.35	0.01463	0.05091	0.0931	16.9	0.01365
25.5	0.01465	0.0509	0.09307	17	0.01365
25.65	0.01467	0.05088	0.09304	17.1	0.01364
25.8	0.01468	0.05085	0.09301	17.2	0.01364
25.95	0.01469	0.05083	0.09299	17.3	0.01363
26.1	0.0147	0.05081	0.09298	17.4	0.01362
26.25	0.01471	0.05079	0.09297	17.5	0.01362
26.4	0.01472	0.05077	0.09298	17.6	0.01361
26.55	0.01472	0.05074	0.09299	17.7	0.0136
26.7	0.01472	0.05072	0.09301	17.8	0.01358
26.85	0.01471	0.05069	0.09305	17.9	0.01358
27	0.01471	0.05066	0.09309	18	0.01357
27.15	0.01469	0.05063	0.09315	18.1	0.01355
27.3	0.01468	0.05059	0.09322	18.2	0.01354
27.45	0.01465	0.05056	0.0933	18.3	0.01352
27.6	0.01462	0.05052	0.09339	18.4	0.01351
27.75	0.01459	0.05049	0.09349	18.5	0.01349
27.9	0.01456	0.05045	0.0936	18.6	0.01347
28.05	0.01452	0.0504	0.09371	18.7	0.01345
28.2	0.01448	0.05036	0.09384	18.8	0.01344
28.35	0.01444	0.05032	0.09398	18.9	0.01342
28.5	0.01441	0.05028	0.09412	19	0.0134
28.65	0.01437	0.05025	0.09427	19.1	0.01339
28.8	0.01434	0.05021	0.09442	19.2	0.01336
28.95	0.01431	0.05018	0.09458	19.3	0.01335
29.1	0.01429	0.05015	0.09473	19.4	0.01333
29.25	0.01427	0.05013	0.09488	19.5	0.01332
29.4	0.01426	0.0501	0.09503	19.6	0.01331
29.55	0.01425	0.05008	0.09517	19.7	0.0133
29.7	0.01424	0.05006	0.09531	19.8	0.01329
29.85	0.01423	0.05005	0.09545	19.9	0.01329
30	0.01422	0.05004	0.0956	20	0.01328
30.15	0.0142	0.05003	0.09574	20.1	0.01327
30.3	0.01419	0.05003	0.0959	20.2	0.01327
30.45	0.01418	0.05004	0.09606	20.3	0.01327
30.6	0.01416	0.05006	0.09622	20.4	0.01328
30.75	0.01414	0.05007	0.09639	20.5	0.01328
30.9	0.0141	0.05008	0.09655	20.6	0.01328
31.05	0.01407	0.0501	0.09673	20.7	0.01329
31.2	0.01402	0.05012	0.09689	20.8	0.01329
31.35	0.01397	0.05013	0.09706	20.9	0.0133
31.5	0.0139	0.05015	0.09721	21	0.01332
31.65	0.01383	0.05016	0.09735	21.1	0.01333
31.8	0.01374	0.05016	0.09749	21.2	0.01334
31.95	0.01365	0.05017	0.09761	21.3	0.01335
32.1	0.01355	0.05017	0.09772	21.4	0.01336
32.25	0.01345	0.05018	0.09782	21.5	0.01337
32.4	0.01334	0.05019	0.09792	21.6	0.01339
32.55	0.01323	0.05021	0.098	21.7	0.0134
32.7	0.01313	0.05023	0.09807	21.8	0.01341
32.85	0.01303	0.05026	0.09813	21.9	0.01343
33	0.01294	0.0503	0.09817	22	0.01344
33.15	0.01285	0.05035	0.0982	22.1	0.01345
33.3	0.01277	0.0504	0.09821	22.2	0.01347
33.45	0.01269	0.05046	0.09822	22.3	0.01347
33.6	0.01261	0.05054	0.09822	22.4	0.01348
33.75	0.01254	0.05063	0.09822	22.5	0.01349
33.9	0.01247	0.05072	0.09821	22.6	0.0135
34.05	0.01241	0.05083	0.0982	22.7	0.01351
34.2	0.01235	0.05093	0.0982	22.8	0.01351
34.35	0.0123	0.05099	0.09816	22.9	0.01352
34.5	0.01226	0.05104	0.09811	23	0.01353
34.65	0.01222	0.05108	0.09805	23.1	0.01353
34.8	0.01219	0.05112	0.09799	23.2	0.01353
34.95	0.01215	0.05115	0.09793	23.3	0.01353
35.1	0.01211	0.05118	0.09786	23.4	0.01353
35.25	0.01208	0.05121	0.0978	23.5	0.01353
35.4	0.01205	0.05125	0.09774	23.6	0.01353
35.55	0.01202	0.05129	0.09769	23.7	0.01353
35.7	0.01198	0.05133	0.09762	23.8	0.01353
35.85	0.01194	0.05138	0.09756	23.9	0.01353
36	0.0119	0.05143	0.0975	24	0.01353
36.15	0.01187	0.05149	0.09743	24.1	0.01352
36.3	0.01184	0.05156	0.09738	24.2	0.01352
36.45	0.01181	0.05164	0.09733	24.3	0.01351
36.6	0.01179	0.05173	0.09729	24.4	0.01351
36.75	0.01178	0.05183	0.09727	24.5	0.01351
36.9	0.01177	0.05196	0.09727	24.6	0.0135
37.05	0.01177	0.0521	0.09727	24.7	0.0135
37.2	0.01179	0.05225	0.09729	24.8	0.01349
37.35	0.01181	0.05243	0.09732	24.9	0.01348
37.5	0.01185	0.05261	0.09735	25	0.01347
				25.1	0.01347
				25.2	0.01347
				25.3	0.01346
				25.4	0.01345
				25.5	0.01344
				25.6	0.01344
				25.7	0.01344
				25.8	0.01343
				25.9	0.01342
				26	0.01341
				26.1	0.0134
				26.2	0.0134
				26.3	0.0134
				26.4	0.01339
				26.5	0.01338
				26.6	0.01337
				26.7	0.01336
				26.8	0.01336
				26.9	0.01335
				27	0.01334
				27.1	0.01333
				27.2	0.01333
				27.3	0.01331
				27.4	0.0133
				27.5	0.01329
				27.6	0.01328
				27.7	0.01327
				27.8	0.01326
				27.9	0.01325
				28	0.01323
				28.1	0.01322
				28.2	0.01321
				28.3	0.01319
				28.4	0.01318
				28.5	0.01316
				28.6	0.01315
				28.7	0.01314
				28.8	0.01313
				28.9	0.01312
				29	0.01311
				29.1	0.01311
				29.2	0.0131
				29.3	0.01309
				29.4	0.01308
				29.5	0.01307
				29.6	0.01307
				29.7	0.01306
				29.8	0.01304
				29.9	0.01304
				30	0.01302
				30.1	0.013
				30.2	0.01299
				30.3	0.01297
				30.4	0.01296
				30.5	0.01294
				30.6	0.01293
				30.7	0.0129

## Sheet: Fig. 4 e
	Contribution to elongation	Contribution to strength / MPa
A1 & B1	-0.307	159
A1	-0.124	-52
A3	0.052	18
A2	-0.042	-4.53
A4	0.016	9
As-printed SX	0	0

## Sheet: Fig. 4 f
	Contribution to elongation	Contribution to strength / Mpa
A1 & B1	-0.043	88.6
A1	-0.007	-38.6
A3	0.0025	19.2
A2	-0.00353	-8.4
A4	0.0015	5.2
As-printed SX	0	0

## Sheet: Fig. 4 g
with GND (900°C)		without GND (900°C)		with GND (980°C)		without GND (980°C)
Strain	Stress / MPa	Strain	Stress / MPa	Strain	Stress / MPa	Strain	Stress / MPa
-0.00109	0.88986	0	34.1206	-0.00015	16.9782	0	32.3712
-0.00068	9.19779	0.0006	71.6888	0	24.6494	0.00011	40.1583
-0.00025	17.5057	0.0012	116.987	0.0001	32.3794	0.00023	48.0046
-0.00011	25.8136	0.0018	170.442	0.00021	40.1683	0.00036	55.9102
0	34.1216	0.0024	223.822	0.00033	48.0161	0.0005	63.8749
0.00011	42.4295	0.003	279.063	0.00046	55.9227	0.00066	71.8989
0.00023	50.7374	0.0036	330.205	0.0006	63.8882	0.00074	79.9821
0.00036	59.0454	0.0042	375.077	0.00076	71.9125	0.00083	88.1246
0.0005	66.7514	0.0048	415.279	0.00084	79.9958	0.00093	96.3262
0.00066	74.6063	0.0054	451.794	0.00093	88.1378	0.00103	104.587
0.00083	82.8406	0.006	485.868	0.00103	96.3387	0.00114	112.907
0.00092	91.4928	0.0066	518.84	0.00113	104.599	0.00127	121.286
0.00102	100.6	0.0072	546.363	0.00124	112.917	0.00141	129.725
0.00112	110.202	0.0078	575.112	0.00137	121.295	0.00149	138.223
0.00124	120.235	0.0084	603.261	0.00151	129.731	0.00156	148.673
0.00136	130.55	0.009	630.533	0.00159	138.226	0.00165	159.199
0.0015	140.985	0.0096	655.117	0.00166	148.676	0.00174	169.855
0.00166	151.671	0.0102	678.803	0.00175	159.202	0.00184	180.396
0.00174	162.286	0.0108	701.543	0.00184	169.855	0.00196	190.735
0.00182	172.862	0.0114	721.171	0.00194	180.394	0.00208	200.784
0.00192	183.386	0.012	740.5	0.00206	190.731	0.00222	210.454
0.00202	193.768	0.0126	760.968	0.00218	200.776	0.00229	219.657
0.00213	203.832	0.0132	780.695	0.00232	210.443	0.00237	228.433
0.00226	213.372	0.0138	797.571	0.00239	219.642	0.00245	236.738
0.00239	222.503	0.0144	812.657	0.00247	228.412	0.00254	244.803
0.00247	231.305	0.015	826.572	0.00255	236.711	0.00265	252.603
0.00254	240.034	0.0156	838.964	0.00264	244.768	0.00276	260.156
0.00263	248.938	0.0162	852.691	0.00275	252.56	0.00288	267.494
0.00272	257.757	0.0168	866.445	0.00286	260.103	0.00295	274.667
0.00282	266.274	0.0174	878.147	0.00298	267.432	0.00301	281.74
0.00293	274.45	0.018	889.044	0.00305	274.593	0.00309	288.806
0.00305	282.249	0.0186	900.977	0.00311	281.655	0.00317	295.68
0.00312	289.763	0.0192	912.404	0.00319	288.707	0.00326	302.181
0.00319	297.191	0.0198	921.91	0.00327	295.566	0.00336	308.469
0.00326	304.739	0.0204	930.56	0.00336	302.051	0.00347	314.572
0.00335	312.199	0.021	939.369	0.00346	308.322	0.00353	320.533
0.00344	319.565	0.0216	948.186	0.00357	314.407	0.00359	326.408
0.00354	326.622	0.0222	955.452	0.00363	320.35	0.00366	332.134
0.00364	333.352	0.0228	961.763	0.00369	326.204	0.00373	337.745
0.00377	339.837	0.0234	968.246	0.00376	331.909	0.00381	343.257
0.00383	346.24	0.024	974.559	0.00383	337.499	0.0039	348.434
0.0039	352.746	0.0246	979.632	0.00391	342.988	0.004	353.459
0.00397	359.177	0.0252	983.923	0.004	348.142	0.00411	358.362
0.00405	365.534	0.0258	988.579	0.0041	353.141	0.00417	363.187
0.00414	371.818	0.0264	992.821	0.00421	358.019	0.00423	367.989
0.00424	377.797	0.027	995.979	0.00427	362.819	0.00429	372.755
0.00434	383.568	0.0276	999.044	0.00433	367.595	0.00436	377.358
0.00446	389.271	0.0282	1002.13	0.00439	372.334	0.00444	381.841
0.00453	395.076	0.0288	1004.83	0.00446	376.911	0.00453	386.259
0.00459	400.826	0.0294	1006.83	0.00454	381.367	0.00462	390.627
0.00466	406.521	0.03	1009.13	0.00463	385.758	0.00473	394.976
0.00474	412.167	0.0306	1011.15	0.00472	390.099	0.00479	399.343
0.00483	417.767	0.0312	1012.77	0.00483	394.419	0.00484	403.726
0.00492	423.064	0.0318	1014.43	0.00489	398.758	0.00491	408.011
0.00503	428.313	0.0324	1016.14	0.00494	403.113	0.00498	412.136
0.00514	433.525	0.033	1017.48	0.00501	407.37	0.00505	416.229
0.0052	438.699	0.0336	1018.75	0.00508	411.467	0.00514	420.313
0.00527	443.835	0.0342	1020.14	0.00515	415.533	0.00523	424.4
0.00534	448.937	0.0348	1021.39	0.00524	419.588	0.00533	428.515
0.00541	454.009	0.0354	1022.38	0.00533	423.647	0.00539	432.661
0.0055	459.056	0.036	1023.55	0.00543	427.734	0.00545	436.736
0.00559	463.796	0.0366	1024.57	0.00549	431.852	0.00551	440.57
0.00569	468.515	0.0372	1025.49	0.00555	435.898	0.00557	444.414
0.0058	473.208	0.0378	1026.52	0.00561	439.704	0.00565	448.241
0.00586	477.875	0.0384	1027.36	0.00568	443.522	0.00573	452.067
0.00593	482.516	0.039	1028.13	0.00575	447.321	0.00582	455.904
0.00599	487.135	0.0396	1029.02	0.00583	451.121	0.00592	459.772
0.00607	491.735	0.0402	1029.82	0.00592	454.93	0.00603	463.544
0.00615	496.322	0.0408	1030.47	0.00602	458.771	0.00609	467.211
0.00624	500.706	0.0414	1031.21	0.00613	462.516	0.00615	470.769
0.00634	505.121	0.042	1031.84	0.00619	466.156	0.00622	474.354
0.00644	509.51	0.0426	1032.39	0.00625	469.687	0.00629	477.858
0.0065	513.878	0.0432	1033.03	0.00632	473.247	0.00637	481.366
0.00656	518.228	0.0438	1033.59	0.00639	476.726	0.00645	484.905
0.00663	522.56	0.0444	1034.11	0.00647	480.209	0.00655	488.488
0.0067	526.879	0.045	1034.52	0.00656	483.722	0.00666	491.976
0.00678	531.039	0.0456	1034.94	0.00665	487.28	0.00672	495.372
0.00687	535.129	0.0462	1035.4	0.00676	490.742	0.00677	498.672
0.00696	539.284	0.0468	1035.84	0.00682	494.113	0.00684	502.015
0.00707	543.417	0.0474	1036.16	0.00688	497.388	0.00691	505.285
0.00719	547.534	0.048	1036.54	0.00694	500.708	0.00699	508.561
0.00725	551.634	0.0486	1036.85	0.00701	503.955	0.00707	511.867
0.00731	555.72	0.0492	1037.14	0.00709	507.207	0.00716	515.219
0.00738	559.793	0.0498	1037.43	0.00717	510.491	0.00727	518.456
0.00746	563.701	0.0504	1037.63	0.00726	513.818	0.00732	521.601
0.00754	567.539	0.051	1037.87	0.00737	517.032	0.00738	524.647
0.00764	571.471	0.0516	1038.02	0.00743	520.153	0.00744	527.734
0.00774	575.384	0.0522	1038.11	0.00748	523.176	0.00751	530.743
0.00785	579.282	0.0528	1038.25	0.00754	526.242	0.00759	533.687
0.00791	583.166	0.0534	1038.36	0.00761	529.23	0.00767	536.655
0.00798	587.035	0.054	1038.45	0.00769	532.213	0.00776	539.684
0.00804	590.893	0.0546	1038.5	0.00777	535.216	0.00786	542.793
0.00812	594.584	0.0552	1038.54	0.00786	538.251	0.00797	545.747
0.0082	598.203	0.0558	1038.55	0.00796	541.354	0.00803	548.62
0.00829	601.927	0.0564	1038.54	0.00807	544.29	0.00809	551.552
0.00839	605.633	0.057	1038.5	0.00813	547.133	0.00816	554.424
0.0085	609.321	0.0576	1038.44	0.00819	550.025	0.00823	557.248
0.00856	612.995	0.0582	1038.37	0.00826	552.848	0.00831	560.109
0.00862	616.655	0.0588	1038.23	0.00833	555.614	0.0084	563.04
0.00869	620.303	0.0594	1038.08	0.00841	558.408	0.00849	565.916
0.00876	623.939	0.06	1037.9	0.0085	561.264	0.0086	568.737
0.00884	627.5	0.0606	1037.72	0.0086	564.059	0.00866	571.483
0.00893	631.034	0.0612	1037.52	0.0087	566.792	0.00872	574.287
0.00902	634.551	0.0618	1037.29	0.00876	569.444	0.00878	577.037
0.00913	638.051	0.0624	1037.07	0.00882	572.152	0.00885	579.742
0.00925	641.538	0.063	1036.78	0.00889	574.801	0.00893	582.481
0.00931	645.011	0.0636	1036.53	0.00896	577.402	0.00902	585.286
0.00937	648.471	0.0642	1036.14	0.00903	580.035	0.00911	588.013
0.00945	651.919	0.0648	1035.87	0.00912	582.731	0.00922	590.678
0.00952	655.306	0.0654	1035.46	0.00921	585.347	0.00933	593.261
0.00961	658.669	0.066	1035.1	0.00932	587.901	0.00939	595.761
0.0097	662.016	0.0666	1034.64	0.00938	590.373	0.00946	598.36
0.00981	665.347	0.0672	1034.23	0.00943	592.763	0.00952	600.905
0.00992	668.666	0.0678	1033.8	0.0095	595.253	0.0096	603.414
0.00998	671.971	0.0684	1033.29	0.00956	597.694	0.00968	605.977
0.01004	675.263	0.069	1032.84	0.00964	600.155	0.00978	608.46
0.01011	678.542	0.0696	1032.26	0.00972	602.667	0.00988	610.955
0.01019	681.772	0.0702	1031.8	0.00982	605.075	0.00999	613.389
0.01027	684.979	0.0708	1031.14	0.00992	607.487	0.01005	615.743
0.01036	688.162	0.0714	1030.61	0.01003	609.835	0.01011	618.193
0.01046	691.328	0.072	1029.89	0.01009	612.099	0.01018	620.597
0.01058	694.478	0.0726	1029.37	0.01015	614.459	0.01025	622.971
0.01064	697.616	0.0732	1028.66	0.01022	616.772	0.01033	625.397
0.0107	700.74	0.0738	1028.06	0.01029	619.055	0.01042	627.733
0.01076	703.851	0.0744	1027.29	0.01037	621.393	0.01052	630.075
0.01084	706.772	0.075	1026.59	0.01046	623.644	0.01063	632.354
0.01092	709.821	0.0756	1025.79	0.01056	625.902	0.01069	634.552
0.01101	712.848	0.0762	1025.06	0.01067	628.104	0.01075	636.833
0.01111	715.86	0.0768	1024.34	0.01073	630.23	0.01081	639.064
0.01121	718.858	0.0774	1023.76	0.01079	632.449	0.01088	641.26
0.01133	721.843	0.078	1023.1	0.01085	634.627	0.01096	643.496
0.0114	724.816	0.0786	1022.59	0.01092	636.779	0.01105	645.628
0.01146	727.775	0.0792	1022.03	0.011	638.982	0.01114	647.75
0.01153	730.721	0.0798	1021.48	0.01109	641.093	0.01125	649.875
0.01161	733.627	0.0804	1020.89	0.01118	643.205	0.01136	651.936
0.0117	736.512	0.081	1020.44	0.01129	645.26	0.01143	654.063
0.01179	739.472	0.0816	1019.82	0.01135	647.237	0.01149	656.144
0.0119	742.429	0.0822	1019.35	0.0114	649.294	0.01156	658.193
0.01201	745.356	0.0828	1018.7	0.01147	651.307	0.01164	660.229
0.01208	748.271	0.0834	1018.2	0.01154	653.288	0.01172	662.168
0.01214	751.171	0.084	1017.59	0.01161	655.258	0.01181	664.119
0.01221	754.058	0.0846	1017.06	0.0117	657.134	0.01192	666.078
0.01229	756.911	0.0852	1016.42	0.01179	659.026	0.01203	667.979
0.01237	759.742	0.0858	1015.91	0.01189	660.928	0.01209	669.805
0.01246	762.551	0.0864	1015.21	0.01201	662.778	0.01215	671.759
0.01257	765.344	0.087	1014.66	0.01207	664.556	0.01222	673.685
0.01268	768.123	0.0876	1013.94	0.01213	666.47	0.01229	675.599
0.0128	770.89	0.0882	1013.34	0.0122	668.361	0.01238	677.413
0.01287	773.643	0.0888	1012.59	0.01227	670.247	0.01247	679.234
0.01294	776.383	0.0894	1011.95	0.01235	672.038	0.01257	681.054
0.01301	779.093	0.09	1011.39	0.01244	673.844	0.01268	682.813
0.01309	781.784	0.0906	1010.67	0.01254	675.656	0.01274	684.496
0.01318	784.418	0.0912	1010.03	0.01265	677.416	0.0128	686.287
0.01328	787.02	0.0918	1009.23	0.01271	679.106	0.01286	688.044
0.01339	789.594	0.0924	1008.62	0.01277	680.917	0.01293	689.781
0.01351	792.141	0.093	1007.79	0.01284	682.702	0.01301	691.574
0.01358	794.659	0.0936	1007.2	0.01291	684.478	0.0131	693.233
0.01365	797.15	0.0942	1006.66	0.01299	686.321	0.0132	694.877
0.01372	799.612	0.0948	1006.12	0.01308	688.038	0.0133	696.52
0.0138	802.037	0.0954	1005.59	0.01318	689.752	0.01342	698.101
0.01389	804.43	0.096	1005.05	0.01328	691.408	0.01349	699.766
0.01398	806.789	0.0966	1004.52	0.0134	692.991	0.01355	701.398
0.01409	809.129	0.0972	1003.98	0.01346	694.675	0.01362	703.011
0.01422	811.45	0.0978	1003.45	0.01353	696.324	0.0137	704.628
0.01429	813.754	0.0984	1002.91	0.0136	697.955	0.01378	706.126
0.01435	816.038	0.099	1002.37	0.01367	699.59	0.01388	707.634
0.01443	818.303	0.0996	1001.84	0.01376	701.105	0.01398	709.142
0.01451	820.544	0.1002	1001.3	0.01385	702.629	0.01409	710.593
0.0146	822.761			0.01396	704.154	0.01416	711.972
0.0147	824.952			0.01407	705.621	0.01422	713.501
0.01481	827.127			0.01413	707.016	0.01429	715.014
0.01493	829.288			0.0142	708.565	0.01436	716.528
0.01506	831.433			0.01426	710.095	0.01444	717.926
0.01513	833.563			0.01434	711.628	0.01454	719.326
0.01521	835.676			0.01442	713.043	0.01464	720.719
0.01529	837.77			0.01451	714.46	0.01475	722.052
0.01537	839.843			0.01462	715.87	0.01481	723.312
0.01547	841.928			0.01473	717.22	0.01487	724.7
0.01557	844.016			0.01479	718.495	0.01494	726.064
0.01569	846.106			0.01485	719.901	0.01501	727.422
0.01582	848.198			0.01491	721.284	0.01509	728.661
0.01588	850.29			0.01499	722.66	0.01518	729.889
0.01595	852.381			0.01507	723.915	0.01528	731.099
0.01603	854.471			0.01516	725.16	0.01538	732.304
0.01611	856.548			0.01525	726.387	0.0155	733.444
0.01621	858.615			0.01536	727.608	0.01557	734.682
0.01631	860.67			0.01548	728.764	0.01563	735.894
0.01642	862.715			0.01555	730.019	0.0157	737.097
0.01654	864.752			0.01561	731.249	0.01578	738.317
0.01661	866.78			0.01568	732.47	0.01587	739.402
0.01668	868.799			0.01576	733.708	0.01596	740.49
0.01675	870.809			0.01584	734.808	0.01607	741.572
0.01683	872.799			0.01594	735.913	0.01618	742.594
0.01692	874.774			0.01605	737.011	0.01625	743.546
0.01702	876.731			0.01616	738.049	0.01631	744.665
0.01713	878.676			0.01622	739.174	0.01638	745.774
0.01725	880.61			0.01629	740.274	0.01645	746.896
0.01738	882.534			0.01636	741.365	0.01654	747.887
0.01745	884.446			0.01643	742.47	0.01663	748.874
0.01752	886.346			0.01652	743.445	0.01673	749.849
0.0176	888.228			0.01661	744.417	0.01685	750.761
0.01769	890.093			0.01671	745.379	0.01691	751.603
0.01778	891.939			0.01682	746.28	0.01697	752.586
0.01789	893.772			0.01688	747.11	0.01704	753.553
0.01801	895.594			0.01695	748.088	0.01711	754.524
0.01813	897.406			0.01701	749.051	0.01719	755.367
0.0182	899.205			0.01709	750.02	0.01728	756.196
0.01827	900.991			0.01717	750.86	0.01738	757.002
0.01835	902.764			0.01726	751.688	0.01749	757.798
0.01843	904.517			0.01736	752.495	0.01761	758.529
0.01853	906.252			0.01747	753.292	0.01767	759.365
0.01863	907.966			0.01759	754.027	0.01774	760.184
0.01874	909.666			0.01765	754.871	0.01781	761.003
0.01887	911.355			0.01772	755.699	0.01789	761.85
0.01894	913.031			0.01779	756.529	0.01798	762.55
0.019	914.695			0.01787	757.425	0.01808	763.25
0.01908	916.345			0.01796	758.158	0.01818	763.939
0.01916	917.978			0.01805	758.866	0.0183	764.567
0.01925	919.592			0.01816	759.563	0.01836	765.128
0.01935	921.188			0.01828	760.197	0.01843	765.866
0.01946	922.769			0.01834	760.926	0.0185	766.603
0.01958	924.339			0.0184	761.638	0.01857	767.362
0.01971	925.898			0.01847	762.348	0.01866	767.983
0.01979	927.443			0.01855	763.083	0.01875	768.598
0.01986	928.975			0.01863	763.68	0.01885	769.196
0.01994	930.492			0.01873	764.274	0.01897	769.734
0.02003	931.992			0.01883	764.853	0.01903	770.205
0.02012	933.472			0.01895	765.374	0.01909	770.827
0.02023	934.94			0.01901	765.831	0.01916	771.442
0.02035	936.396			0.01907	766.446	0.01924	772.072
0.02048	937.842			0.01914	767.058	0.01932	772.572
0.02055	939.274			0.01921	767.687	0.01941	773.057
0.02062	940.694			0.0193	768.187	0.01951	773.52
0.0207	942.099			0.01939	768.676	0.01962	773.971
0.02078	943.488			0.01949	769.146	0.01974	774.36
0.02088	944.859			0.0196	769.608	0.01981	774.861
0.02098	946.211			0.01966	770.011	0.01988	775.354
0.0211	947.547			0.01972	770.533	0.01995	775.858
0.02123	948.873			0.01979	771.051	0.02003	776.4
0.02129	950.187			0.01986	771.584	0.02012	776.794
0.02136	951.488			0.01994	772	0.02022	777.187
0.02144	952.775			0.02003	772.403	0.02032	777.57
0.02152	954.048			0.02013	772.786	0.02044	777.894
0.02162	955.303			0.02024	773.159	0.02051	778.315
0.02172	956.539			0.02035	773.476	0.02057	778.728
0.02183	957.762			0.02042	773.895	0.02064	779.15
0.02195	958.974			0.02048	774.309	0.02072	779.607
0.02209	960.174			0.02055	774.735	0.02081	779.928
0.02216	961.362			0.02063	775.198	0.0209	780.247
0.02224	962.536			0.02072	775.527	0.02101	780.553
0.02232	963.698			0.02082	775.856	0.02112	780.804
0.02241	964.843			0.02092	776.175	0.02119	780.998
0.02251	965.971			0.02103	776.442	0.02125	781.353
0.02262	967.085			0.0211	776.655	0.02132	781.713
0.02274	968.189			0.02116	777.038	0.02139	782.101
0.02287	969.281			0.02123	777.43	0.02148	782.364
0.02294	970.362			0.02131	777.854	0.02157	782.62
0.02301	971.429			0.02139	778.155	0.02167	782.857
0.02309	972.483			0.02148	778.452	0.02179	783.088
0.02318	973.524			0.02159	778.736	0.02191	783.262
0.02328	974.547			0.0217	778.97	0.02198	783.554
0.02338	975.552			0.02176	779.151	0.02205	783.849
0.0235	976.544			0.02182	779.476	0.02212	784.167
0.02363	977.525			0.02189	779.807	0.0222	784.57
0.0237	978.494			0.02196	780.163	0.02229	784.808
0.02377	979.451			0.02205	780.405	0.02239	785.028
0.02385	980.394			0.02214	780.64	0.0225	785.239
0.02393	981.327			0.02224	780.857	0.02262	785.397
0.02403	982.244			0.02235	781.067	0.02269	785.656
0.02413	983.143			0.02247	781.223	0.02275	785.917
0.02425	984.03			0.02253	781.486	0.02283	786.196
0.02437	984.907			0.0226	781.75	0.02291	786.518
0.02451	985.773			0.02267	782.035	0.02299	786.713
0.02459	986.627			0.02275	782.365	0.02309	786.91
0.02466	987.469			0.02284	782.564	0.0232	787.097
0.02475	988.302			0.02294	782.766	0.02331	787.235
0.02484	989.12			0.02304	782.96	0.02338	787.323
0.02494	989.922			0.02316	783.105	0.02344	787.576
0.02505	990.712			0.02322	783.201	0.02351	787.843
0.02518	991.494			0.02329	783.467	0.02359	788.145
0.02531	992.265			0.02336	783.75	0.02368	788.332
0.02538	993.026			0.02344	784.071	0.02377	788.516
0.02546	993.775			0.02352	784.274	0.02388	788.688
0.02554	994.512			0.02362	784.476	0.02399	788.855
0.02563	995.24			0.02372	784.666	0.02405	788.969
0.02573	995.954			0.02383	784.808	0.02412	789.203
0.02584	996.653			0.0239	784.902	0.02419	789.448
0.02596	997.339			0.02396	785.14	0.02426	789.721
0.02609	998.017			0.02403	785.389	0.02434	789.893
0.02616	998.685			0.0241	785.667	0.02444	790.059
0.02624	999.343			0.02419	785.84	0.02454	790.211
0.02631	999.989			0.02428	786.006	0.02465	790.356
0.0264	1000.63			0.02438	786.157	0.02477	790.45
0.0265	1001.26			0.02449	786.301	0.02484	790.644
0.0266	1001.87			0.02462	786.393	0.02491	790.844
0.02672	1002.48			0.02468	786.589	0.02498	791.067
0.02685	1003.07			0.02475	786.792	0.02506	791.337
0.02699	1003.66			0.02482	787.017	0.02515	791.489
0.02707	1004.24			0.0249	787.291	0.02525	791.643
0.02715	1004.81			0.02499	787.441	0.02536	791.79
0.02723	1005.37			0.02509	787.595	0.02548	791.889
0.02733	1005.93			0.0252	787.741	0.02554	791.942
0.02743	1006.47			0.02532	787.837	0.02561	792.157
0.02755	1007			0.02539	787.887	0.02568	792.391
0.02767	1007.53			0.02545	788.104	0.02576	792.663
0.02781	1008.04			0.02552	788.34	0.02585	792.829
0.02789	1008.56			0.0256	788.616	0.02594	792.995
0.02796	1009.06			0.02569	788.782	0.02605	793.15
0.02805	1009.55			0.02579	788.946	0.02617	793.257
0.02814	1010.04			0.02589	789.1	0.02623	793.319
0.02824	1010.52			0.02601	789.205	0.02629	793.517
0.02835	1010.99			0.02607	789.264	0.02636	793.726
0.02848	1011.45			0.02614	789.463	0.02644	793.966
0.02861	1011.91			0.02621	789.674	0.02653	794.112
0.02869	1012.36			0.02628	789.917	0.02662	794.252
0.02876	1012.8			0.02637	790.061	0.02672	794.379
0.02884	1013.23			0.02646	790.199	0.02684	794.499
0.02893	1013.67			0.02657	790.323	0.02696	794.567
0.02903	1014.09			0.02668	790.441	0.02703	794.731
0.02914	1014.51			0.0268	790.505	0.0271	794.902
0.02926	1014.92			0.02687	790.67	0.02717	795.096
0.02939	1015.32			0.02694	790.841	0.02726	795.339
0.02954	1015.72			0.02702	791.037	0.02735	795.471
0.02962	1016.11			0.0271	791.282	0.02745	795.605
0.0297	1016.5			0.02719	791.411	0.02756	795.733
0.02978	1016.88			0.02729	791.543	0.02768	795.81
0.02988	1017.26			0.0274	791.668	0.02775	795.842
0.02999	1017.64			0.02752	791.742	0.02781	796.031
0.0301	1018			0.02759	791.769	0.02789	796.239
0.03023	1018.37			0.02766	791.96	0.02797	796.486
0.03038	1018.72			0.02773	792.169	0.02806	796.635
0.03045	1019.08			0.02781	792.42	0.02816	796.783
0.03053	1019.42			0.0279	792.567	0.02826	796.921
0.03062	1019.77			0.028	792.713	0.02838	797.009
0.03071	1020.11			0.02811	792.848	0.02845	797.053
0.03081	1020.45			0.02822	792.934	0.02851	797.227
0.03093	1020.78			0.02829	792.974	0.02858	797.414
0.03106	1021.11			0.02835	793.148	0.02866	797.631
0.03119	1021.43			0.02843	793.336	0.02875	797.761
0.03127	1021.75			0.0285	793.556	0.02884	797.887
0.03135	1022.06			0.02859	793.684	0.02895	797.999
0.03143	1022.37			0.02869	793.807	0.02906	798.105
0.03152	1022.68			0.02879	793.916	0.02919	798.156
0.03162	1022.99			0.02891	794.019	0.02926	798.299
0.03173	1023.29			0.02903	794.066	0.02933	798.45
0.03186	1023.59			0.0291	794.209	0.02941	798.624
0.03199	1023.89			0.02917	794.359	0.02949	798.847
0.03214	1024.18			0.02925	794.535	0.02958	798.966
0.03222	1024.46			0.02933	794.798	0.02969	799.088
0.0323	1024.75			0.02943	794.922	0.0298	799.203
0.03239	1025.03			0.02953	795.031	0.02992	799.265
0.03249	1025.32			0.02964	795.132	0.02999	799.282
0.0326	1025.6			0.02977	795.181	0.03006	799.451
0.03272	1025.87			0.02983	795.182	0.03013	799.639
0.03285	1026.14			0.0299	795.342	0.03021	799.867
0.033	1026.41			0.02998	795.522	0.0303	800.004
0.03308	1026.68			0.03006	795.742	0.03041	800.139
0.03316	1026.94			0.03015	795.868	0.03052	800.265
0.03325	1027.2			0.03025	795.992	0.03064	800.34
0.03334	1027.46			0.03036	796.106	0.0307	800.37
0.03345	1027.72			0.03048	796.169	0.03077	800.524
0.03357	1027.98			0.03054	796.185	0.03084	800.692
0.0337	1028.23			0.03061	796.333	0.03092	800.89
0.03384	1028.48			0.03068	796.494	0.03101	801.009
0.03391	1028.73			0.03076	796.687	0.03111	801.123
0.03399	1028.97			0.03085	796.797	0.03121	801.224
0.03408	1029.21			0.03095	796.901	0.03133	801.32
0.03417	1029.46			0.03106	796.994	0.03146	801.358
0.03428	1029.7			0.03117	797.081	0.03153	801.483
0.03439	1029.94			0.03124	797.109	0.0316	801.616
0.03452	1030.18			0.0313	797.229	0.03168	801.773
0.03465	1030.41			0.03137	797.358	0.03177	802.018
0.03481	1030.64			0.03145	797.512	0.03186	802.133
0.03489	1030.87			0.03154	797.758	0.03197	802.234
0.03497	1031.1			0.03163	797.868	0.03208	802.329
0.03507	1031.33			0.03174	797.965	0.0322	802.369
0.03517	1031.56			0.03185	798.056	0.03227	802.363
0.03528	1031.78			0.03198	798.091	0.03234	802.504
0.0354	1032.01			0.03205	798.202	0.03242	802.665
0.03554	1032.23			0.03211	798.318	0.0325	802.865
0.03568	1032.44			0.03219	798.454	0.03259	802.983
0.03577	1032.66			0.03227	798.633	0.0327	803.099
0.03585	1032.87			0.03237	798.727	0.03281	803.207
0.03594	1032.95			0.03247	798.822	0.03293	803.261
0.03604	1033.16			0.03258	798.911	0.033	803.27
0.03614	1033.38			0.0327	798.946	0.03307	803.4
0.03626	1033.54			0.03277	798.939	0.03314	803.543
0.0364	1033.73			0.03284	799.06	0.03322	803.717
0.03654	1033.93			0.03291	799.197	0.03331	803.82
0.03662	1034.13			0.03299	799.369	0.03341	803.918
0.0367	1034.33			0.03308	799.468	0.03352	804.005
0.03679	1034.52			0.03318	799.564	0.03364	804.087
0.03688	1034.72			0.03329	799.65	0.0337	804.108
0.03699	1034.92			0.03341	799.686	0.03377	804.213
0.03711	1035.11			0.03348	799.679	0.03384	804.326
0.03724	1035.3			0.03354	799.777	0.03392	804.464
0.03738	1035.49			0.03361	799.885	0.03401	804.693
0.03746	1035.68			0.03369	800.019	0.0341	804.796
0.03753	1035.87			0.03378	800.249	0.03421	804.888
0.03762	1036.05			0.03388	800.348	0.03433	804.974
0.03771	1036.24			0.03398	800.436	0.03446	805.003
0.03782	1036.43			0.0341	800.52	0.03453	805.099
0.03793	1036.61			0.03423	800.546	0.0346	805.2
0.03806	1036.79			0.0343	800.646	0.03467	805.321
0.0382	1036.97			0.03437	800.752	0.03476	805.484
0.03835	1037.15			0.03445	800.879	0.03485	805.573
0.03843	1037.33			0.03453	801.052	0.03496	805.664
0.03851	1037.5			0.03462	801.147	0.03507	805.749
0.03861	1037.68			0.03473	801.245	0.03519	805.779
0.03871	1037.86			0.03484	801.337	0.03526	805.767
0.03882	1038.03			0.03497	801.376	0.03533	805.873
0.03894	1038.21			0.03504	801.372	0.03541	805.995
0.03908	1038.38			0.0351	801.494	0.03549	806.15
0.03922	1038.55			0.03518	801.634	0.03558	806.244
0.03931	1038.71			0.03526	801.809	0.03568	806.335
0.03939	1038.88			0.03535	801.919	0.03579	806.419
0.03948	1039.04			0.03545	802.029	0.03592	806.45
0.03958	1039.21			0.03557	802.13	0.03598	806.439
0.03968	1039.38			0.03569	802.18	0.03605	806.523
0.0398	1039.54			0.03575	802.189	0.03612	806.616
0.03994	1039.71			0.03582	802.298	0.0362	806.736
0.04008	1039.87			0.03589	802.419	0.03629	806.95
0.04016	1040.03			0.03597	802.568	0.03639	807.044
0.04024	1040.18			0.03606	802.663	0.0365	807.128
0.04033	1040.34			0.03616	802.753	0.03662	807.208
0.04042	1040.5			0.03627	802.833	0.03675	807.23
0.04053	1040.66			0.03639	802.909	0.03682	807.315
0.04065	1040.82			0.03652	802.926	0.03689	807.406
0.04078	1040.97			0.03659	803.011	0.03697	807.519
0.04092	1041.12			0.03666	803.102	0.03706	807.715
0.04107	1041.27			0.03674	803.216	0.03715	807.809
0.04116	1041.42			0.03683	803.415	0.03726	807.893
0.04124	1041.57			0.03692	803.506	0.03737	807.971
0.04134	1041.72			0.03703	803.586	0.0375	807.996
0.04144	1041.87			0.03714	803.661	0.03757	807.977
0.04155	1042.02			0.03727	803.681	0.03764	808.075
0.04168	1042.17			0.03734	803.657	0.03772	808.189
0.04182	1042.31			0.03741	803.755	0.0378	808.339
0.04197	1042.46			0.03749	803.871	0.03789	808.436
0.04206	1042.6			0.03757	804.023	0.038	808.532
0.04214	1042.74			0.03766	804.117	0.03811	808.622
0.04223	1042.88			0.03777	804.211	0.03823	808.659
0.04233	1043.02			0.03788	804.298	0.0383	808.656
0.04244	1043.16			0.038	804.331	0.03837	808.744
0.04257	1043.3			0.03807	804.322	0.03844	808.843
0.0427	1043.44			0.03814	804.411	0.03853	808.97
0.04285	1043.58			0.03821	804.511	0.03862	809.054
0.04293	1043.71			0.0383	804.64	0.03872	809.135
0.04301	1043.84			0.03839	804.722	0.03883	809.208
0.0431	1043.97			0.03849	804.8	0.03895	809.277
0.0432	1044.11			0.0386	804.869	0.03901	809.286
0.04331	1044.24			0.03872	804.935	0.03908	809.355
0.04343	1044.37			0.03878	804.938	0.03915	809.43
0.04356	1044.5			0.03885	805.007	0.03923	809.528
0.04371	1044.63			0.03892	805.082	0.03932	809.712
0.04387	1044.76			0.039	805.181	0.03942	809.797
0.04395	1044.88			0.03909	805.367	0.03953	809.874
0.04404	1045.01			0.03919	805.45	0.03964	809.948
0.04414	1045.13			0.0393	805.524	0.03977	809.964
0.04424	1045.26			0.03941	805.593	0.03984	809.938
0.04436	1045.39			0.03954	805.605	0.03991	810.025
0.04449	1045.51			0.03961	805.666	0.03999	810.128
0.04463	1045.63			0.03969	805.732	0.04008	810.268
0.04479	1045.75			0.03976	805.815	0.04017	810.364
0.04487	1045.87			0.03985	805.937	0.04028	810.459
0.04496	1045.99			0.03994	806.011	0.04039	810.549
0.04505	1046.1			0.04005	806.086	0.04052	810.584
0.04516	1046.22			0.04016	806.156	0.04059	810.58
0.04527	1046.34			0.04029	806.171	0.04066	810.663
0.0454	1046.46			0.04036	806.147	0.04073	810.758
0.04554	1046.57			0.04043	806.217	0.04082	810.882
0.04569	1046.68			0.0405	806.301	0.04091	810.972
0.04577	1046.79			0.04059	806.415	0.04101	811.059
0.04586	1046.9			0.04068	806.492	0.04112	811.139
0.04595	1047.01			0.04078	806.567	0.04124	811.168
0.04605	1047.12			0.04089	806.636	0.04131	811.159
0.04616	1047.23			0.04102	806.652	0.04138	811.215
0.04628	1047.34			0.04108	806.63	0.04145	811.279
0.04642	1047.45			0.04115	806.681	0.04154	811.365
0.04657	1047.55			0.04122	806.74	0.04162	811.539
0.04673	1047.66			0.04131	806.823	0.04172	811.618
0.04682	1047.76			0.0414	806.998	0.04183	811.69
0.04691	1047.86			0.0415	807.073	0.04195	811.759
0.04701	1047.96			0.0416	807.142	0.04208	811.768
0.04712	1048.07			0.04172	807.207	0.04216	811.818
0.04724	1048.17			0.04186	807.212	0.04223	811.872
0.04737	1048.27			0.04193	807.264	0.04231	811.944
0.04752	1048.37			0.042	807.322	0.0424	812.054
0.04768	1048.47			0.04208	807.398	0.04249	812.127
0.04776	1048.56			0.04217	807.555	0.0426	812.2
0.04785	1048.65			0.04226	807.63	0.04272	812.27
0.04795	1048.67			0.04237	807.698	0.04284	812.285
0.04805	1048.77			0.04249	807.762	0.04291	812.259
0.04817	1048.87			0.04261	807.771	0.04298	812.318
0.0483	1048.91			0.04269	807.741	0.04306	812.389
0.04844	1049			0.04276	807.802	0.04315	812.491
0.0486	1049.09			0.04283	807.878	0.04324	812.566
0.04869	1049.17			0.04292	807.987	0.04334	812.64
0.04877	1049.26			0.04301	808.066	0.04346	812.708
0.04887	1049.34			0.04312	808.144	0.04358	812.724
0.04897	1049.43			0.04323	808.218	0.04365	812.702
0.04908	1049.51			0.04335	808.239	0.04372	812.742
0.04921	1049.6			0.04342	808.223	0.0438	812.79
0.04935	1049.68			0.04349	808.276	0.04388	812.862
0.0495	1049.76			0.04357	808.339	0.04397	813.025
0.04959	1049.84			0.04365	808.427	0.04407	813.098
0.04967	1049.92			0.04374	808.496	0.04418	813.166
0.04976	1049.99			0.04384	808.561	0.0443	813.231
0.04986	1050.07			0.04395	808.621	0.04444	813.235
0.04998	1050.15			0.04408	808.678	0.04451	813.276
0.0501	1050.23			0.04414	808.674	0.04459	813.322
0.05024	1050.31			0.04421	808.712	0.04467	813.387
0.05039	1050.38			0.04428	808.756	0.04475	813.533
0.05055	1050.46			0.04436	808.82	0.04485	813.605
0.05064	1050.53			0.04445	808.968	0.04496	813.672
0.05073	1050.59			0.04455	809.037	0.04508	813.736
0.05083	1050.67			0.04466	809.1	0.04521	813.744
0.05094	1050.74			0.04478	809.162	0.04528	813.713
0.05106	1050.82			0.04491	809.165	0.04535	813.762
0.05119	1050.89			0.04498	809.198	0.04543	813.825
0.05134	1050.95			0.04505	809.234	0.04552	813.92
0.0515	1051.02			0.04513	809.286	0.04561	813.997
0.05159	1051.09			0.04522	809.372	0.04572	814.073
0.05168	1051.15			0.04531	809.438	0.04584	814.147
0.05177	1051.21			0.04542	809.503	0.04596	814.166
0.05188	1051.28			0.04553	809.567	0.04603	814.149
0.052	1051.34			0.04566	809.576	0.0461	814.19
0.05213	1051.41			0.04573	809.55	0.04618	814.241
0.05227	1051.47			0.0458	809.59	0.04626	814.316
0.05243	1051.53			0.04588	809.641	0.04636	814.383
0.05251	1051.59			0.04596	809.719	0.04646	814.447
0.0526	1051.64			0.04605	809.786	0.04657	814.507
0.05269	1051.7			0.04616	809.851	0.0467	814.565
0.0528	1051.76			0.04627	809.913	0.04676	814.56
0.05291	1051.82			0.04639	809.924	0.04683	814.588
0.05304	1051.88			0.04646	809.901	0.04691	814.622
0.05318	1051.93			0.04653	809.924	0.04699	814.676
0.05333	1051.98			0.04661	809.955	0.04708	814.812
0.0535	1052.04			0.04669	810.007	0.04718	814.88
0.05359	1052.09			0.04678	810.145	0.04729	814.943
0.05369	1052.13			0.04688	810.208	0.04741	815.006
0.05379	1052.19			0.04699	810.268	0.04754	815.009
0.0539	1052.24			0.04711	810.327	0.04762	815.032
0.05402	1052.29			0.04724	810.326	0.04769	815.059
0.05416	1052.34			0.04731	810.35	0.04777	815.101
0.05431	1052.39			0.04739	810.379	0.04786	815.176
0.05448	1052.44			0.04747	810.425	0.04795	815.242
0.05457	1052.48			0.04756	810.546	0.04806	815.309
0.05466	1052.52			0.04765	810.608	0.04818	815.374
0.05476	1052.53			0.04776	810.667	0.04831	815.384
0.05487	1052.57			0.04788	810.725	0.04838	815.359
0.05499	1052.62			0.04801	810.728	0.04845	815.389
0.05512	1052.62			0.04808	810.695	0.04853	815.43
0.05527	1052.66			0.04815	810.725	0.04862	815.496
0.05543	1052.7			0.04823	810.767	0.04871	815.563
0.05552	1052.73			0.04831	810.838	0.04882	815.629
0.05561	1052.77			0.04841	810.906	0.04893	815.693
0.05571	1052.8			0.04851	810.973	0.04906	815.705
0.05581	1052.84			0.04863	811.038	0.04913	815.684
0.05593	1052.88			0.04875	811.051	0.0492	815.698
0.05606	1052.91			0.04882	811.031	0.04927	815.72
0.05621	1052.94			0.04889	811.054	0.04935	815.761
0.05637	1052.98			0.04897	811.086	0.04945	815.889
0.05645	1053.01			0.04905	811.139	0.04955	815.952
0.05654	1053.03			0.04914	811.198	0.04966	816.012
0.05663	1053.06			0.04925	811.254	0.04978	816.073
0.05674	1053.09			0.04936	811.307	0.04992	816.072
0.05685	1053.12			0.04948	811.36	0.04999	816.087
0.05698	1053.15			0.04955	811.352	0.05007	816.107
0.05712	1053.18			0.04962	811.364	0.05015	816.142
0.05728	1053.21			0.04969	811.382	0.05024	816.253
0.05745	1053.23			0.04977	811.418	0.05034	816.315
0.05754	1053.25			0.04986	811.531	0.05045	816.374
0.05764	1053.27			0.04996	811.59	0.05057	816.434
0.05774	1053.3			0.05007	811.647	0.0507	816.437
0.05785	1053.33			0.05019	811.703	0.05077	816.445
0.05797	1053.35			0.05032	811.703	0.05084	816.455
0.05811	1053.37			0.05039	811.712	0.05092	816.477
0.05826	1053.39			0.05047	811.724	0.05101	816.527
0.05843	1053.41			0.05055	811.75	0.05111	816.586
0.05852	1053.43			0.05063	811.805	0.05121	816.645
0.05861	1053.44			0.05073	811.864	0.05133	816.703
0.05871	1053.45			0.05084	811.925	0.05146	816.71
0.05882	1053.46			0.05095	811.985	0.05153	816.685
0.05895	1053.48			0.05108	811.992	0.0516	816.692
0.05908	1053.5			0.05115	811.967	0.05168	816.707
0.05923	1053.51			0.05122	811.981	0.05176	816.744
0.05939	1053.52			0.0513	812.004	0.05185	816.798
0.05948	1053.53			0.05138	812.052	0.05196	816.85
0.05957	1053.54			0.05148	812.111	0.05207	816.901
0.05967	1053.54			0.05158	812.17	0.0522	816.954
0.05978	1053.55			0.0517	812.228	0.05227	816.944
0.0599	1053.57			0.05182	812.237	0.05234	816.946
0.06003	1053.58			0.05189	812.217	0.05241	816.953
0.06017	1053.58			0.05196	812.218	0.05249	816.978
0.06033	1053.59			0.05203	812.224	0.05258	817.081
0.06051	1053.59			0.05212	812.249	0.05269	817.138
0.06061	1053.59			0.05221	812.355	0.0528	817.197
0.0607	1053.59			0.05231	812.41	0.05292	817.256
0.06081	1053.6			0.05242	812.464	0.05305	817.258
0.06092	1053.6			0.05254	812.52	0.05313	817.26
0.06105	1053.6			0.05268	812.516	0.0532	817.266
0.0612	1053.6			0.05275	812.517	0.05328	817.284
0.06135	1053.6			0.05282	812.522	0.05337	817.332
0.06152	1053.6			0.0529	812.541	0.05347	817.396
0.06162	1053.6			0.05299	812.631	0.05358	817.462
0.06171	1053.59			0.05309	812.684	0.0537	817.529
0.06181	1053.59			0.0532	812.737	0.05383	817.543
0.06193	1053.59			0.05332	812.792	0.0539	817.525
0.06205	1053.58			0.05345	812.792	0.05397	817.536
0.06219	1053.54			0.05352	812.787	0.05405	817.555
0.06235	1053.53			0.05359	812.784	0.05413	817.598
0.06251	1053.52			0.05367	812.792	0.05423	817.665
0.06261	1053.51			0.05376	812.824	0.05434	817.732
0.0627	1053.5			0.05385	812.877	0.05445	817.801
0.0628	1053.5			0.05396	812.93	0.05458	817.82
0.06291	1053.49			0.05408	812.984	0.05465	817.811
0.06303	1053.48			0.0542	812.989	0.05472	817.812
0.06317	1053.47			0.05427	812.964	0.0548	817.82
0.06332	1053.46			0.05434	812.958	0.05488	817.845
0.06349	1053.44			0.05442	812.958	0.05497	817.902
0.06358	1053.42			0.0545	812.978	0.05508	817.957
0.06367	1053.4			0.0546	813.026	0.05519	818.013
0.06377	1053.38			0.0547	813.073	0.05531	818.071
0.06388	1053.36			0.05481	813.12	0.05545	818.069
0.064	1053.35			0.05494	813.17	0.05552	818.063
0.06413	1053.33			0.05501	813.158	0.0556	818.06
0.06428	1053.31			0.05507	813.148	0.05568	818.07
0.06444	1053.29			0.05515	813.143	0.05577	818.15
0.06461	1053.26			0.05523	813.153	0.05587	818.204
0.06471	1053.24			0.05532	813.236	0.05598	818.259
0.06481	1053.21			0.05542	813.286	0.0561	818.316
0.06492	1053.19			0.05553	813.339	0.05624	818.318
0.06503	1053.16			0.05565	813.393	0.05631	818.307
0.06516	1053.14			0.05578	813.392	0.05638	818.297
0.06531	1053.11			0.05586	813.382	0.05646	818.296
0.06547	1053.08			0.05593	813.375	0.05655	818.319
0.06564	1053.05			0.05601	813.38	0.05665	818.375
0.06573	1053.02			0.0561	813.409	0.05675	818.431
0.06583	1052.98			0.0562	813.468	0.05687	818.489
0.06593	1052.96			0.0563	813.527	0.057	818.496
0.06605	1052.93			0.05642	813.589	0.05707	818.476
0.06618	1052.9			0.05655	813.599	0.05714	818.462
0.06632	1052.86			0.05662	813.581	0.05722	818.454
0.06647	1052.83			0.05669	813.577	0.05731	818.465
0.06664	1052.79			0.05677	813.581	0.0574	818.515
0.06674	1052.75			0.05686	813.604	0.05751	818.563
0.06683	1052.71			0.05695	813.664	0.05762	818.615
0.06693	1052.7			0.05706	813.723	0.05775	818.669
0.06705	1052.67			0.05717	813.784	0.05782	818.66
0.06717	1052.63			0.0573	813.799	0.05789	818.644
0.06731	1052.59			0.05737	813.788	0.05796	818.632
0.06746	1052.54			0.05744	813.776	0.05805	818.633
0.06763	1052.5			0.05751	813.769	0.05814	818.707
0.06781	1052.45			0.0576	813.777	0.05824	818.759
0.06791	1052.4			0.05769	813.827	0.05835	818.814
0.06801	1052.35			0.05779	813.875	0.05848	818.872
0.06812	1052.3			0.0579	813.926	0.05861	818.874
0.06824	1052.26			0.05803	813.98	0.05869	818.857
0.06838	1052.21			0.05816	813.976	0.05876	818.843
0.06853	1052.16			0.05824	813.958	0.05884	818.839
0.06869	1052.11			0.05831	813.943	0.05893	818.859
0.06887	1052.06			0.05839	813.94	0.05903	818.92
0.06897	1052			0.05848	814.002	0.05914	818.982
0.06907	1051.94			0.05858	814.048	0.05926	819.047
0.06918	1051.89			0.05869	814.098	0.05939	819.06
0.0693	1051.84			0.05881	814.151	0.05946	819.046
0.06943	1051.78			0.05894	814.15	0.05954	819.033
0.06957	1051.69			0.05901	814.128	0.05962	819.027
0.06973	1051.64			0.05909	814.108	0.0597	819.039
0.06991	1051.58			0.05916	814.095	0.0598	819.1
0.07001	1051.52			0.05925	814.103	0.05991	819.16
0.0701	1051.45			0.05935	814.154	0.06002	819.223
0.07021	1051.4			0.05946	814.205	0.06015	819.24
0.07033	1051.34			0.05957	814.259	0.06022	819.232
0.07046	1051.28			0.0597	814.265	0.06029	819.212
0.0706	1051.21			0.05977	814.246	0.06037	819.196
0.07076	1051.15			0.05984	814.221	0.06045	819.194
0.07093	1051.08			0.05992	814.202	0.06055	819.245
0.07102	1051.01			0.06	814.198	0.06065	819.295
0.07112	1050.94			0.0601	814.242	0.06077	819.349
0.07122	1050.93			0.0602	814.286	0.06089	819.407
0.07134	1050.86			0.06032	814.334	0.06103	819.406
0.07146	1050.79			0.06044	814.386	0.0611	819.382
0.07161	1050.72			0.06051	814.377	0.06118	819.36
0.07176	1050.65			0.06058	814.351	0.06126	819.349
0.07193	1050.57			0.06065	814.328	0.06135	819.402
0.07211	1050.5			0.06074	814.317	0.06146	819.449
0.07222	1050.42			0.06083	814.373	0.06157	819.501
0.07232	1050.33			0.06093	814.418	0.06169	819.559
0.07243	1050.26			0.06104	814.469	0.06182	819.562
0.07255	1050.18			0.06116	814.523	0.0619	819.535
0.07269	1050.1			0.0613	814.523	0.06197	819.508
0.07284	1050.02			0.06137	814.496	0.06205	819.488
0.07301	1049.94			0.06144	814.472	0.06214	819.488
0.07319	1049.86			0.06152	814.456	0.06224	819.542
0.07329	1049.77			0.06161	814.461	0.06235	819.596
0.07339	1049.68			0.06171	814.516	0.06247	819.656
0.0735	1049.6			0.06182	814.572	0.0626	819.666
0.07363	1049.52			0.06194	814.632	0.06267	819.638
0.07376	1049.43			0.06207	814.643	0.06274	819.61
0.07391	1049.34			0.06214	814.62	0.06282	819.586
0.07407	1049.25			0.06221	814.597	0.0629	819.576
0.07425	1049.16			0.06229	814.579	0.063	819.627
0.07435	1049.07			0.06238	814.578	0.06311	819.677
0.07445	1048.97			0.06247	814.633	0.06322	819.732
0.07456	1048.88			0.06258	814.687	0.06335	819.792
0.07467	1048.79			0.0627	814.747	0.06342	819.789
0.0748	1048.69			0.06282	814.762	0.06349	819.76
0.07495	1048.6			0.06289	814.755	0.06357	819.733
0.07511	1048.5			0.06296	814.725	0.06365	819.716
0.07529	1048.4			0.06304	814.698	0.06374	819.765
0.07548	1048.3			0.06312	814.682	0.06385	819.813
0.07559	1048.19			0.06322	814.728	0.06396	819.868
0.07569	1048.16			0.06332	814.773	0.06408	819.929
0.07581	1048.05			0.06343	814.823	0.06422	819.933
0.07594	1047.95			0.06356	814.879	0.06429	819.902
0.07608	1047.84			0.06369	814.877	0.06437	819.872
0.07624	1047.73			0.06377	814.844	0.06445	819.849
0.07641	1047.63			0.06384	814.813	0.06454	819.845
0.0766	1047.52			0.06393	814.79	0.06464	819.904
0.0767	1047.41			0.06402	814.827	0.06475	819.963
0.07681	1047.29			0.06412	814.868	0.06487	820.027
0.07692	1047.19			0.06423	814.916	0.06501	820.041
0.07705	1047.08			0.06435	814.969	0.06508	820.013
0.07719	1046.98			0.06448	814.971	0.06515	819.984
0.07735	1046.84			0.06455	814.935	0.06523	819.959
0.07751	1046.75			0.06463	814.899	0.06532	819.948
0.0777	1046.65			0.06471	814.869	0.06542	820.006
0.0778	1046.55			0.06479	814.855	0.06553	820.063
0.07791	1046.45			0.06489	814.904	0.06564	820.126
0.07802	1046.35			0.065	814.953	0.06577	820.144
0.07814	1046.26			0.06512	815.008	0.06584	820.142
0.07828	1046.17			0.06525	815.017	0.06592	820.104
0.07843	1046.08			0.06532	814.981	0.06599	820.067
0.07859	1045.99			0.06539	814.945	0.06608	820.041
0.07878	1045.9			0.06547	814.912	0.06617	820.087
0.07888	1045.81			0.06555	814.89	0.06628	820.132
0.07898	1045.72			0.06565	814.936	0.06639	820.185
0.07909	1045.64			0.06575	814.982	0.06652	820.244
0.07921	1045.56			0.06587	815.033	0.06666	820.243
0.07934	1045.48			0.06599	815.091	0.06674	820.203
0.07949	1045.41			0.06606	815.088	0.06681	820.162
0.07965	1045.33			0.06613	815.05	0.0669	820.129
0.07983	1045.26			0.06621	815.013	0.06699	820.172
0.08002	1045.19			0.06629	814.985	0.06709	820.215
0.08013	1045.11			0.06638	815.028	0.0672	820.266
0.08024	1045.12			0.06649	815.072	0.06732	820.324
0.08036	1045.05			0.0666	815.123	0.06746	820.331
0.08049	1044.98			0.06672	815.18	0.06753	820.29
0.08063	1044.91			0.06686	815.184	0.06761	820.248
0.08079	1044.85			0.06693	815.146	0.06769	820.211
0.08096	1044.78			0.06701	815.107	0.06778	820.189
0.08116	1044.71			0.06709	815.075	0.06788	820.241
0.08126	1044.64			0.06718	815.058	0.06799	820.294
0.08137	1044.56			0.06728	815.112	0.06811	820.353
0.08148	1044.5			0.06739	815.165	0.06824	820.367
0.08161	1044.43			0.06751	815.225	0.06831	820.327
0.08175	1044.36			0.06764	815.237	0.06838	820.286
0.08191	1044.3			0.06771	815.201	0.06846	820.247
0.08208	1044.23			0.06778	815.164	0.06855	820.218
0.08226	1044.16			0.06786	815.129	0.06865	820.267
0.08237	1044.09			0.06795	815.106	0.06875	820.317
0.08247	1044.02			0.06804	815.158	0.06887	820.374
0.08258	1043.95			0.06815	815.209	0.069	820.438
0.08271	1043.88			0.06827	815.267	0.06907	820.44
0.08284	1043.82			0.0684	815.283	0.06914	820.397
0.083	1043.75			0.06847	815.246	0.06922	820.354
0.08316	1043.68			0.06854	815.207	0.0693	820.317
0.08335	1043.61			0.06862	815.169	0.0694	820.364
0.08355	1043.54			0.0687	815.138	0.0695	820.411
0.08366	1043.46			0.06879	815.184	0.06962	820.467
0.08377	1043.39			0.0689	815.231	0.06974	820.531
0.08389	1043.32			0.06901	815.285	0.06988	820.54
0.08403	1043.25			0.06914	815.345	0.06995	820.497
0.08418	1043.18			0.06927	815.349	0.07003	820.454
0.08434	1043.11			0.06935	815.305	0.07011	820.415
0.08452	1043.04			0.06943	815.26	0.0702	820.39
0.08471	1042.96			0.06951	815.22	0.0703	820.447
0.08482	1042.89			0.0696	815.26	0.07042	820.504
0.08493	1042.9			0.0697	815.301	0.07054	820.569
0.08505	1042.83			0.06981	815.352	0.07067	820.586
0.08518	1042.75			0.06993	815.409	0.07075	820.545
0.08533	1042.68			0.07007	815.417	0.07082	820.503
0.08549	1042.57			0.07014	815.372	0.0709	820.462
0.08566	1042.51			0.07022	815.325	0.07099	820.43
0.08586	1042.43			0.0703	815.28	0.07109	820.485
0.08596	1042.35			0.07039	815.247	0.0712	820.54
0.08607	1042.27			0.07049	815.296	0.07131	820.603
0.08619	1042.2			0.07059	815.343	0.07144	820.623
0.08631	1042.12			0.07071	815.399	0.07152	820.583
0.08646	1042.04			0.07084	815.41	0.07159	820.539
0.08661	1041.97			0.07091	815.363	0.07167	820.495
0.08679	1041.89			0.07099	815.314	0.07175	820.457
0.08697	1041.8			0.07107	815.265	0.07185	820.508
0.08708	1041.72			0.07115	815.224	0.07196	820.558
0.08718	1041.64			0.07125	815.267	0.07207	820.617
0.0873	1041.56			0.07135	815.309	0.0722	820.684
0.08742	1041.48			0.07147	815.36	0.07234	820.693
0.08756	1041.4			0.0716	815.417	0.07242	820.644
0.08771	1041.32			0.07167	815.368	0.07249	820.594
0.08788	1041.23			0.07174	815.324	0.07258	820.546
0.08807	1041.15			0.07181	815.279	0.07267	820.59
0.08827	1041.07			0.0719	815.237	0.07277	820.635
0.08838	1040.98			0.07199	815.283	0.07289	820.69
0.0885	1040.89			0.07209	815.328	0.07301	820.754
0.08862	1040.81			0.07221	815.383	0.07315	820.768
0.08875	1040.73			0.07233	815.444	0.07322	820.719
0.0889	1040.64			0.07247	815.454	0.0733	820.668
0.08907	1040.55			0.07254	815.404	0.07338	820.618
0.08925	1040.47			0.07262	815.353	0.07347	820.577
0.08945	1040.38			0.0727	815.303	0.07357	820.629
0.08956	1040.29			0.07279	815.307	0.07368	820.681
0.08967	1040.29			0.07289	815.365	0.0738	820.741
0.08979	1040.21			0.073	815.421	0.07393	820.758
0.08992	1040.12			0.07312	815.486	0.07401	820.707
0.09007	1040.02			0.07325	815.504	0.07408	820.654
0.09023	1039.93			0.07333	815.46	0.07416	820.6
0.09041	1039.84			0.0734	815.413	0.07425	820.55
0.0906	1039.74			0.07348	815.365	0.07434	820.597
0.09071	1039.65			0.07357	815.324	0.07445	820.642
0.09082	1039.55			0.07367	815.375	0.07457	820.698
0.09093	1039.46			0.07377	815.424	0.0747	820.761
0.09106	1039.36			0.07389	815.482	0.07477	820.708
0.09121	1039.27			0.07402	815.5	0.07484	820.66
0.09137	1039.17			0.07409	815.453	0.07492	820.61
0.09154	1039.07			0.07416	815.401	0.07501	820.561
0.09173	1038.98			0.07424	815.348	0.0751	820.61
0.09194	1038.88			0.07433	815.298	0.07521	820.659
0.09206	1038.77			0.07442	815.34	0.07532	820.719
0.09217	1038.68			0.07453	815.382	0.07545	820.788
0.0923	1038.58			0.07464	815.433	0.07558	820.803
0.09244	1038.48			0.07477	815.492	0.07566	820.75
0.09259	1038.38			0.07491	815.439	0.07574	820.693
0.09276	1038.28			0.07498	815.391	0.07582	820.636
0.09295	1038.18			0.07506	815.34	0.07591	820.643
0.09316	1038.07			0.07514	815.288	0.07602	820.706
0.09327	1037.97			0.07523	815.331	0.07613	820.768
0.09338	1037.86			0.07534	815.374	0.07625	820.838
0.09351	1037.76			0.07545	815.428	0.07639	820.863
0.09364	1037.66			0.07557	815.489	0.07646	820.815
0.0938	1037.55			0.07571	815.502	0.07653	820.764
0.09396	1037.42			0.07578	815.447	0.07662	820.711
0.09414	1037.34			0.07586	815.387	0.07671	820.662
0.09435	1037.23			0.07594	815.326	0.07681	820.716
0.09446	1037.13			0.07603	815.328	0.07691	820.769
0.09457	1037.12			0.07613	815.382	0.07703	820.832
0.09469	1037.02			0.07624	815.434	0.07717	820.855
0.09482	1036.91			0.07636	815.496	0.07724	820.805
0.09497	1036.8			0.07649	815.515	0.07731	820.749
0.09514	1036.69			0.07656	815.463	0.07739	820.691
0.09531	1036.58			0.07663	815.407	0.07748	820.633
0.09551	1036.47			0.07671	815.348	0.07757	820.678
0.09562	1036.35			0.0768	815.292	0.07768	820.723
0.09573	1036.34			0.0769	815.335	0.0778	820.78
0.09585	1036.23			0.077	815.376	0.07793	820.844
0.09598	1036.12			0.07712	815.428	0.07807	820.787
0.09613	1036			0.07725	815.486	0.07815	820.736
0.09629	1035.89			0.07732	815.426	0.07822	820.68
0.09646	1035.77			0.07739	815.37	0.07831	820.623
0.09665	1035.66			0.07747	815.311	0.0784	820.669
0.09687	1035.54			0.07755	815.251	0.07851	820.716
0.09698	1035.42			0.07765	815.291	0.07862	820.775
0.0971	1035.31			0.07775	815.331	0.07874	820.843
0.09723	1035.19			0.07786	815.382	0.07888	820.863
0.09737	1035.07			0.07799	815.441	0.07896	820.804
0.09753	1034.96			0.07813	815.384	0.07903	820.74
0.0977	1034.84			0.0782	815.333	0.07912	820.672
0.09789	1034.72			0.07828	815.277	0.07921	820.678
0.0981	1034.6			0.07836	815.218	0.07931	820.737
0.09821	1034.47			0.07845	815.227	0.07942	820.794
0.09833	1034.35			0.07855	815.289	0.07954	820.861
0.09845	1034.23			0.07866	815.347	0.07968	820.888
0.09859	1034.11			0.07879	815.414	0.07975	820.834
0.09874	1033.99			0.07892	815.437	0.07982	820.775
0.09891	1033.87			0.07899	815.382	0.0799	820.711
0.0991	1033.74			0.07907	815.322	0.07999	820.648
0.0993	1033.62			0.07915	815.257	0.08009	820.694
0.09941	1033.49			0.07924	815.263	0.0802	820.739
0.09953	1033.36			0.07934	815.319	0.08032	820.795
0.09965	1033.24			0.07944	815.373	0.08045	820.86
0.09978	1033.11			0.07956	815.436	0.08052	820.795
0.09994	1032.98			0.07969	815.463	0.08059	820.736
0.1001	1032.86			0.07977	815.412	0.08067	820.672
				0.07984	815.355	0.08076	820.605
				0.07992	815.293	0.08085	820.648
				0.08	815.229	0.08096	820.691
				0.0801	815.27	0.08108	820.747
				0.0802	815.311	0.0812	820.812
				0.08032	815.362	0.08134	820.752
				0.08045	815.422	0.08142	820.698
				0.08059	815.358	0.0815	820.638
				0.08066	815.3	0.08158	820.573
				0.08074	815.235	0.08167	820.617
				0.08083	815.167	0.08178	820.662
				0.08092	815.203	0.08189	820.721
				0.08102	815.239	0.08201	820.79
				0.08113	815.289	0.08215	820.816
				0.08126	815.347	0.08223	820.755
				0.08139	815.358	0.0823	820.688
				0.08147	815.287	0.08238	820.614
				0.08155	815.208	0.08247	820.621
				0.08163	815.125	0.08257	820.679
				0.08172	815.118	0.08268	820.735
				0.08182	815.161	0.08281	820.803
				0.08193	815.202	0.08294	820.835
				0.08205	815.253	0.08301	820.78
				0.08218	815.265	0.08308	820.72
				0.08226	815.194	0.08316	820.652
				0.08233	815.116	0.08325	820.58
				0.08241	815.031	0.08335	820.624
				0.0825	815.026	0.08346	820.668
				0.08259	815.068	0.08358	820.724
				0.0827	815.108	0.08371	820.789
				0.08282	815.161	0.08378	820.722
				0.08295	815.223	0.08385	820.661
				0.08302	815.153	0.08393	820.593
				0.08309	815.09	0.08401	820.518
				0.08317	815.021	0.08411	820.558
				0.08326	814.947	0.08421	820.598
				0.08335	814.985	0.08433	820.653
				0.08346	815.023	0.08445	820.718
				0.08357	815.075	0.08459	820.656
				0.0837	815.136	0.08467	820.601
				0.08383	815.071	0.08474	820.538
				0.08391	815.014	0.08483	820.467
				0.08399	814.95	0.08492	820.481
				0.08407	814.879	0.08502	820.546
				0.08416	814.889	0.08513	820.608
				0.08427	814.952	0.08526	820.68
				0.08438	815.01	0.08539	820.713
				0.0845	815.079	0.08547	820.654
				0.08464	815.107	0.08554	820.586
				0.08471	815.045	0.08562	820.509
				0.08478	814.975	0.08571	820.518
				0.08487	814.898	0.08581	820.576
				0.08496	814.905	0.08592	820.632
				0.08506	814.96	0.08604	820.7
				0.08516	815.013	0.08617	820.739
				0.08528	815.079	0.08624	820.685
				0.08542	815.111	0.08632	820.624
				0.08549	815.055	0.0864	820.554
				0.08556	814.992	0.08648	820.476
				0.08564	814.92	0.08658	820.518
				0.08573	814.843	0.08669	820.559
				0.08583	814.883	0.0868	820.615
				0.08593	814.922	0.08693	820.68
				0.08605	814.974	0.08707	820.611
				0.08618	815.036	0.08715	820.548
				0.08632	814.964	0.08723	820.477
				0.0864	814.9	0.08731	820.395
				0.08647	814.827	0.08741	820.431
				0.08656	814.745	0.08751	820.468
				0.08665	814.78	0.08763	820.52
				0.08676	814.814	0.08775	820.584
				0.08687	814.863	0.08789	820.519
				0.08699	814.923	0.08796	820.463
				0.08713	814.856	0.08804	820.397
				0.08721	814.797	0.08812	820.32
				0.08728	814.729	0.08821	820.333
				0.08737	814.651	0.08832	820.394
				0.08746	814.661	0.08843	820.452
				0.08756	814.719	0.08855	820.521
				0.08767	814.774	0.08868	820.557
				0.08779	814.84	0.08876	820.494
				0.08793	814.87	0.08883	820.422
				0.088	814.804	0.08891	820.338
				0.08807	814.73	0.089	820.345
				0.08815	814.645	0.0891	820.398
				0.08824	814.649	0.08921	820.448
				0.08834	814.7	0.08933	820.513
				0.08845	814.747	0.08946	820.587
				0.08857	814.809	0.08953	820.518
				0.0887	814.879	0.0896	820.456
				0.08877	814.807	0.08968	820.383
				0.08884	814.743	0.08977	820.299
				0.08892	814.668	0.08986	820.338
				0.08901	814.584	0.08997	820.376
				0.08911	814.622	0.09008	820.43
				0.08921	814.658	0.09021	820.495
				0.08933	814.709	0.09035	820.425
				0.08945	814.771	0.09043	820.363
				0.08959	814.698	0.0905	820.289
				0.08967	814.633	0.09059	820.202
				0.08975	814.558	0.09068	820.211
				0.08983	814.471	0.09078	820.269
				0.08992	814.477	0.0909	820.321
				0.09003	814.533	0.09102	820.385
				0.09014	814.583	0.09116	820.322
				0.09026	814.644	0.09123	820.267
				0.0904	814.578	0.09131	820.201
				0.09048	814.521	0.09139	820.12
				0.09055	814.453	0.09148	820.135
				0.09063	814.372	0.09158	820.195
				0.09072	814.384	0.09169	820.25
				0.09082	814.442	0.09181	820.318
				0.09093	814.495	0.09194	820.36
				0.09106	814.56	0.09202	820.298
				0.09119	814.596	0.09209	820.225
				0.09126	814.531	0.09217	820.138
				0.09133	814.457	0.09226	820.147
				0.09141	814.369	0.09236	820.197
				0.0915	814.374	0.09246	820.245
				0.0916	814.422	0.09258	820.308
				0.09171	814.468	0.09271	820.382
				0.09183	814.529	0.09285	820.313
				0.09195	814.599	0.09293	820.251
				0.0921	814.527	0.09301	820.176
				0.09218	814.462	0.0931	820.086
				0.09225	814.385	0.09319	820.12
				0.09234	814.295	0.0933	820.154
				0.09244	814.328	0.09341	820.206
				0.09254	814.361	0.09354	820.27
				0.09265	814.41	0.09368	820.199
				0.09278	814.47	0.09375	820.137
				0.09292	814.396	0.09383	820.061
				0.093	814.33	0.09391	819.969
				0.09307	814.253	0.094	819.978
				0.09316	814.16	0.09411	820.032
				0.09325	814.166	0.09422	820.08
				0.09335	814.218	0.09434	820.14
				0.09346	814.263	0.09448	820.076
				0.09358	814.322	0.09455	820.021
				0.09372	814.254	0.09463	819.953
				0.09379	814.196	0.09471	819.868
				0.09387	814.125	0.0948	819.882
				0.09395	814.039	0.0949	819.937
				0.09404	814.05	0.09501	819.988
				0.09414	814.103	0.09513	820.053
				0.09425	814.151	0.09526	820.126
				0.09437	814.214	0.09533	820.047
				0.0945	814.284	0.0954	819.974
				0.09457	814.202	0.09548	819.885
				0.09465	814.126	0.09557	819.894
				0.09473	814.036	0.09567	819.94
				0.09481	814.042	0.09577	819.985
				0.09491	814.087	0.09589	820.047
				0.09502	814.13	0.09602	820.121
				0.09513	814.19	0.09616	820.052
				0.09526	814.26	0.09624	819.991
				0.0954	814.188	0.09631	819.915
				0.09548	814.124	0.0964	819.822
				0.09556	814.047	0.09649	819.833
				0.09564	813.953	0.0966	819.89
				0.09574	813.982	0.09671	819.939
				0.09584	814.011	0.09684	820.001
				0.09595	814.058	0.09697	819.931
				0.09608	814.118	0.09705	819.87
				0.09622	814.045	0.09713	819.794
				0.09629	813.982	0.09721	819.699
				0.09637	813.904	0.0973	819.707
				0.09645	813.809	0.0974	819.757
				0.09654	813.815	0.09751	819.801
				0.09664	813.865	0.09763	819.859
				0.09675	813.908	0.09777	819.796
				0.09688	813.964	0.09784	819.742
				0.09701	813.898	0.09792	819.675
				0.09708	813.842	0.098	819.588
				0.09716	813.773	0.09809	819.602
				0.09724	813.685	0.09818	819.653
				0.09733	813.697	0.09829	819.699
				0.09743	813.748	0.09841	819.762
				0.09753	813.793	0.09854	819.834
				0.09765	813.854	0.09868	819.755
				0.09778	813.924	0.09876	819.682
				0.09786	813.843	0.09884	819.592
				0.09793	813.768	0.09893	819.601
				0.09801	813.677	0.09903	819.643
				0.09809	813.683	0.09913	819.683
				0.09819	813.725	0.09925	819.743
				0.09829	813.764	0.09937	819.815
				0.09841	813.822	0.09951	819.747
				0.09854	813.892	0.09959	819.688
				0.09868	813.821	0.09967	819.612
				0.09875	813.759	0.09975	819.516
				0.09883	813.681	0.09985	819.527
				0.09892	813.584	0.09995	819.58
				0.09901	813.594	0.10006	819.626
				0.09911	813.645
				0.09923	813.69
				0.09935	813.747
				0.09949	813.674
				0.09956	813.612
				0.09964	813.534
				0.09972	813.435
				0.09981	813.441
				0.09991	813.486

## Sheet: Fig. 4 i
Distance along A-A' path / μm	τdislocations by φ1/MPa	τOrowan by φ3/MPa	τγ’ shear by φ2/MPa	τsolution by φ4/MPa		Distance along A-A' path / μm	σxx (as-printed SX) /MPa		Distance along A-A' path / μm	σxx (A1=0) /MPa
0	23.2929	73.6232	265.825	64.8058		0	653.508		0	505.523
0	23.0644	73.6296	265.774	64.8137		0.0155	654.81		0	505.523
0.05	22.8482	73.6355	265.726	64.8211		0.031	656.01		0	505.523
0.05	22.6441	73.641	265.68	64.8281		0.046	657.11		0	505.523
0.05	22.4517	73.6458	265.638	64.8346		0.06	658.116		0	505.523
0.1	22.2706	73.6502	265.598	64.8408		0.075	659.031		0	505.523
0.1	22.1005	73.6541	265.562	64.8465		0.09	659.858		0	505.523
0.1	21.9411	73.6575	265.527	64.8519		0.11	660.602		0	505.523
0.1	21.792	73.6604	265.495	64.8569		0.125	661.265		0	505.523
0.15	21.653	73.6629	265.466	64.8616		0.14	661.852		0	505.523
0.15	21.5237	73.6649	265.439	64.8659		0.155	662.365		0	505.523
0.15	21.4038	73.6664	265.415	64.8698		0.17	662.808		0	505.523
0.2	21.293	73.6675	265.392	64.8734		0.185	663.184		0	505.523
0.2	21.1911	73.6681	265.372	64.8767		0.2	663.496		0	505.523
0.2	21.0978	73.6684	265.354	64.8797		0.215	663.748		0	505.523
0.25	21.0127	73.6681	265.339	64.8824		0.23	663.942		0	505.523
0.25	20.9356	73.6675	265.325	64.8848		0.245	664.081		0	505.523
0.25	20.8663	73.6664	265.313	64.8869		0.26	664.169		0	505.523
0.3	20.8045	73.665	265.303	64.8887		0.275	664.207		0.55	505.523
0.3	20.75	73.6631	265.295	64.8902		0.295	664.199		0.55	505.523
0.3	20.7024	73.6608	265.289	64.8915		0.31	664.148		0.55	505.523
0.3	20.6616	73.6582	265.284	64.8926		0.325	664.056		0.55	505.523
0.35	20.6274	73.6552	265.281	64.8934		0.34	663.925		0.55	505.523
0.35	20.5994	73.6518	265.28	64.894		0.355	663.758		0.55	505.523
0.35	20.5776	73.648	265.281	64.8943		0.37	663.558		0.55	505.523
0.4	20.5616	73.6438	265.283	64.8944		0.385	663.326		0.55	505.523
0.4	20.5513	73.6393	265.286	64.8943		0.4	663.066		0.55	505.523
0.4	20.5465	73.6344	265.291	64.894		0.415	662.778		0.55	505.523
0.45	20.5469	73.6292	265.297	64.8935		0.43	662.467		0.55	505.523
0.45	20.5524	73.6236	265.305	64.8928		0.445	662.133		0.55	505.523
0.45	20.5628	73.6176	265.314	64.8919		0.46	661.779		0.55	505.523
0.5	20.578	73.6114	265.324	64.8909		0.48	661.406		0.55	505.523
0.5	20.5976	73.6048	265.336	64.8896		0.495	661.017		0.55	505.523
0.5	20.6217	73.5978	265.349	64.8882		0.5	660.613		0.55	505.523
0.5	20.6499	73.5905	265.363	64.8867		0.5	660.197		0.55	505.523
0.55	20.6822	73.5829	265.378	64.885		0.55	659.77		0.55	505.523
0.55	20.7183	73.575	265.394	64.8831		0.55	659.334		0.55	505.523
0.55	20.7582	73.5668	265.411	64.8811		0.55	658.891		0.55	505.523
0.6	20.8017	73.5582	265.429	64.8789		0.6	658.441		0.55	505.523
0.6	20.8486	73.5493	265.449	64.8766		0.6	657.988		0.55	505.523
0.6	20.8989	73.5401	265.469	64.8742		0.6	657.532		0.55	505.523
0.65	20.9523	73.5307	265.49	64.8717		0.65	657.074		0.55	505.523
0.65	21.0088	73.5209	265.512	64.869		0.65	656.617		0.55	505.523
0.65	21.0682	73.5108	265.535	64.8663		0.65	656.161		0.55	505.523
0.7	21.1304	73.5004	265.558	64.8634		0.7	655.708		0.55	505.523
0.7	21.1953	73.4897	265.583	64.8604		0.7	655.26		0.55	505.523
0.7	21.2628	73.4787	265.608	64.8573		0.7	654.816		0.55	505.523
0.7	21.3327	73.4674	265.634	64.8542		0.7	654.38		0.55	505.523
0.75	21.4051	73.4558	265.661	64.8509		0.75	653.951		0.55	505.523
0.75	21.4797	73.4439	265.688	64.8475		0.75	653.531		0.55	505.523
0.75	21.5565	73.4318	265.716	64.8441		0.75	653.122		0.55	505.797
0.8	21.6353	73.4193	265.745	64.8405		0.8	652.723		0.55	505.797
0.8	21.7162	73.4066	265.775	64.837		0.8	652.336		0.55	505.797
0.8	21.799	73.3936	265.805	64.8333		0.8	651.962		0.55	505.797
0.85	21.8836	73.3803	265.835	64.8295		0.85	651.603		1.1	505.797
0.85	21.97	73.3667	265.866	64.8257		0.85	651.257		1.1	505.797
0.85	22.0581	73.3529	265.898	64.8218		0.85	650.928		1.1	505.797
0.9	22.1478	73.3388	265.93	64.8179		0.9	650.615		1.1	505.797
0.9	22.239	73.3244	265.963	64.8139		0.9	650.318		1.1	505.797
0.9	22.3318	73.3097	265.996	64.8098		0.9	650.04		1.1	505.797
0.9	22.426	73.2947	266.03	64.8057		0.9	649.78		1.1	505.797
0.95	22.5215	73.2795	266.064	64.8016		0.95	649.54		1.1	505.797
0.95	22.6183	73.264	266.099	64.7974		0.95	649.319		1.1	505.797
0.95	22.7165	73.2482	266.134	64.7931		0.95	649.118		1.1	505.797
1	22.8158	73.2322	266.169	64.7888		1	648.938		1.1	505.797
1	22.9164	73.2159	266.205	64.7845		1	648.78		1.1	505.797
1	23.018	73.1993	266.241	64.7802		1	648.644		1.1	505.797
1.05	23.1208	73.1824	266.278	64.7757		1.05	648.53		1.1	505.797
1.05	23.2247	73.1653	266.315	64.7713		1.05	648.438		1.1	505.797
1.05	23.3295	73.1479	266.352	64.7668		1.05	648.37		1.1	505.797
1.1	23.4354	73.1302	266.39	64.7623		1.1	648.325		1.1	505.797
1.1	23.5422	73.1123	266.428	64.7578		1.1	648.304		1.1	505.797
1.1	23.65	73.0941	266.466	64.7532		1.1	648.307		1.1	505.797
1.15	23.7587	73.0756	266.505	64.7486		1.15	648.335		1.1	505.797
1.15	23.8683	73.0568	266.544	64.744		1.15	648.387		1.1	505.797
1.15	23.9788	73.0378	266.583	64.7394		1.15	648.464		1.1	505.797
1.15	24.0901	73.0185	266.623	64.7348		1.15	648.566		1.1	505.797
1.2	24.2023	72.999	266.663	64.7301		1.2	648.693		1.1	505.797
1.2	24.3154	72.9792	266.703	64.7254		1.2	648.846		1.1	505.797
1.2	24.4293	72.9591	266.743	64.7207		1.2	649.023		1.1	505.797
1.25	24.544	72.9387	266.784	64.7159		1.25	649.227		1.1	505.797
1.25	24.6596	72.918	266.825	64.7112		1.25	649.456		1.1	505.797
1.25	24.776	72.8971	266.866	64.7064		1.25	649.71		1.1	505.797
1.3	24.8931	72.8759	266.907	64.7017		1.3	649.99		1.1	505.797
1.3	25.0112	72.8545	266.949	64.6969		1.3	650.296		1.1	505.797
1.3	25.13	72.8327	266.991	64.6921		1.3	650.628		1.1	505.797
1.35	25.2497	72.8107	267.033	64.6872		1.35	650.984		1.1	505.797
1.35	25.3702	72.7884	267.075	64.6824		1.35	651.367		1.1	505.797
1.35	25.4916	72.7659	267.118	64.6776		1.35	651.774		1.1	505.797
1.35	25.6138	72.7431	267.161	64.6727		1.35	652.207		1.65	505.797
1.4	25.7369	72.7199	267.204	64.6679		1.4	652.665		1.65	505.797
1.4	25.8608	72.6966	267.247	64.663		1.4	653.148		1.65	505.797
1.4	25.9857	72.6729	267.291	64.6581		1.4	653.656		1.65	505.797
1.45	26.1115	72.649	267.335	64.6532		1.45	654.189		1.65	505.797
1.45	26.2382	72.6247	267.379	64.6483		1.45	654.746		1.65	505.797
1.45	26.3659	72.6002	267.423	64.6434		1.45	655.327		1.65	505.797
1.5	26.4945	72.5754	267.468	64.6385		1.5	655.932		1.65	505.797
1.5	26.6241	72.5504	267.512	64.6335		1.5	656.56		1.65	505.797
1.5	26.7548	72.525	267.557	64.6286		1.5	657.212		1.65	505.797
1.55	26.8865	72.4994	267.602	64.6236		1.55	657.888		1.65	505.797
1.55	27.0193	72.4735	267.648	64.6187		1.55	658.586		1.65	505.797
1.55	27.1531	72.4472	267.693	64.6137		1.55	659.306		1.65	505.693
1.55	27.2881	72.4207	267.739	64.6087		1.55	660.049		1.65	505.693
1.6	27.4243	72.394	267.786	64.6037		1.6	660.813		1.65	505.693
1.6	27.5616	72.3669	267.832	64.5987		1.6	661.599		1.65	505.693
1.6	27.7002	72.3395	267.879	64.5937		1.6	662.406		1.65	505.693
1.65	27.84	72.3119	267.925	64.5887		1.65	663.234		1.65	505.693
1.65	27.9811	72.2839	267.973	64.5836		1.65	664.082		1.65	505.693
1.65	28.1236	72.2557	268.02	64.5786		1.65	664.95		1.65	505.693
1.7	28.2673	72.2271	268.068	64.5735		1.7	665.838		1.65	505.693
1.7	28.4125	72.1983	268.116	64.5684		1.7	666.744		1.65	505.693
1.7	28.5591	72.1692	268.164	64.5633		1.7	667.669		1.65	505.693
1.75	28.7072	72.1398	268.212	64.5582		1.75	668.612		1.65	505.693
1.75	28.8568	72.11	268.261	64.5531		1.75	669.573		1.65	505.693
1.75	29.0079	72.08	268.31	64.548		1.75	670.551		1.65	505.693
1.75	29.1607	72.0497	268.359	64.5428		1.75	671.546		1.65	505.693
1.8	29.315	72.0191	268.409	64.5377		1.8	672.557		1.65	505.693
1.8	29.471	71.9881	268.459	64.5325		1.8	673.583		1.65	505.693
1.8	29.6288	71.9569	268.509	64.5273		1.8	674.625		1.65	505.693
1.85	29.7883	71.9253	268.56	64.522		1.85	675.682		1.65	505.693
1.85	29.9496	71.8935	268.611	64.5168		1.85	676.752		1.65	505.693
1.85	30.1127	71.8614	268.662	64.5115		1.85	677.837		1.65	505.693
1.9	30.2778	71.8289	268.713	64.5062		1.9	678.934		1.65	505.693
1.9	30.4447	71.7961	268.765	64.5009		1.9	680.044		1.65	505.693
1.9	30.6137	71.763	268.817	64.4956		1.9	681.166		2.2	505.693
1.95	30.7846	71.7296	268.87	64.4902		1.95	682.299		2.2	505.693
1.95	30.9577	71.6959	268.923	64.4848		1.95	683.443		2.2	505.693
1.95	31.1329	71.6619	268.976	64.4794		1.95	684.598		2.2	505.693
1.95	31.3102	71.6276	269.03	64.474		1.95	685.762		2.2	505.693
2	31.4897	71.5929	269.084	64.4685		2	686.935		2.2	505.693
2	31.6715	71.558	269.138	64.463		2	688.116		2.2	505.693
2	31.8556	71.5227	269.193	64.4575		2	689.306		2.2	505.693
2.05	32.0421	71.4871	269.248	64.452		2.05	690.503		2.2	505.693
2.05	32.2309	71.4511	269.304	64.4464		2.05	691.706		2.2	505.693
2.05	32.4222	71.4149	269.36	64.4408		2.05	692.916		2.2	505.693
2.1	32.616	71.3783	269.416	64.4351		2.1	694.132		2.2	505.693
2.1	32.8124	71.3414	269.473	64.4294		2.1	695.352		2.2	505.693
2.1	33.0113	71.3042	269.53	64.4237		2.1	696.576		2.2	505.693
2.15	33.2129	71.2667	269.588	64.4179		2.15	697.804		2.2	505.693
2.15	33.4171	71.2288	269.646	64.4121		2.15	699.036		2.2	505.693
2.15	33.6241	71.1907	269.705	64.4063		2.15	700.269		2.2	505.693
2.15	33.8339	71.1522	269.764	64.4004		2.15	701.505		2.2	505.693
2.2	34.0466	71.1133	269.823	64.3945		2.2	702.741		2.2	505.693
2.2	34.2621	71.0742	269.883	64.3885		2.2	703.979		2.2	505.693
2.2	34.4805	71.0347	269.944	64.3825		2.2	705.216		2.2	505.693
2.25	34.7019	70.9948	270.005	64.3764		2.25	706.452		2.2	505.693
2.25	34.9264	70.9547	270.066	64.3703		2.25	707.687		2.2	505.693
2.25	35.1539	70.9142	270.128	64.3642		2.25	708.921		2.2	505.693
2.3	35.3845	70.8734	270.191	64.358		2.3	710.151		2.2	505.693
2.3	35.6183	70.8322	270.254	64.3517		2.3	711.379		2.2	505.693
2.3	35.8554	70.7908	270.317	64.3454		2.3	712.602		2.2	505.654
2.35	36.0957	70.7489	270.381	64.3391		2.35	713.821		2.2	505.654
2.35	36.3392	70.7068	270.446	64.3327		2.35	715.036		2.2	505.654
2.35	36.5862	70.6643	270.511	64.3262		2.35	716.244		2.2	505.654
2.35	36.8366	70.6215	270.577	64.3197		2.35	717.446		2.2	505.654
2.4	37.0904	70.5784	270.643	64.3132		2.4	718.641		2.2	505.654
2.4	37.3477	70.5349	270.71	64.3065		2.4	719.829		2.2	505.654
2.4	37.6085	70.4911	270.777	64.2999		2.4	721.008		2.2	505.654
2.45	37.8729	70.4469	270.845	64.2931		2.45	722.179		2.2	505.654
2.45	38.1409	70.4024	270.914	64.2863		2.45	723.34		2.2	505.654
2.45	38.4126	70.3576	270.983	64.2794		2.45	724.491		2.75	505.654
2.5	38.688	70.3124	271.053	64.2725		2.5	725.631		2.75	505.654
2.5	38.9672	70.2669	271.123	64.2655		2.5	726.761		2.75	505.654
2.5	39.2502	70.2211	271.194	64.2584		2.5	727.878		2.75	505.654
2.55	39.537	70.1749	271.266	64.2513		2.55	728.983		2.75	505.654
2.55	39.8277	70.1284	271.338	64.2441		2.55	730.075		2.75	505.654
2.55	40.1223	70.0815	271.411	64.2369		2.55	731.153		2.75	505.654
2.55	40.4209	70.0343	271.485	64.2295		2.55	732.217		2.75	505.654
2.6	40.7235	69.9868	271.559	64.2221		2.6	733.266		2.75	505.654
2.6	41.0302	69.9389	271.634	64.2147		2.6	734.3		2.75	505.654
2.6	41.3409	69.8907	271.71	64.2071		2.6	735.317		2.75	505.654
2.65	41.6557	69.8422	271.786	64.1995		2.65	736.318		2.75	505.654
2.65	41.9747	69.7933	271.863	64.1918		2.65	737.302		2.75	505.654
2.65	42.298	69.7441	271.941	64.184		2.65	738.268		2.75	505.654
2.7	42.6254	69.6945	272.019	64.1762		2.7	739.216		2.75	505.654
2.7	42.9571	69.6446	272.098	64.1683		2.7	740.145		2.75	505.654
2.7	43.2931	69.5944	272.178	64.1603		2.7	741.055		2.75	505.654
2.75	43.6335	69.5438	272.258	64.1522		2.75	741.944		2.75	505.654
2.75	43.9782	69.4929	272.34	64.144		2.75	742.814		2.75	505.654
2.75	44.3273	69.4417	272.422	64.1358		2.75	743.662		2.75	505.654
2.75	44.6809	69.3901	272.504	64.1274		2.75	744.488		2.75	505.654
2.8	45.0389	69.3382	272.588	64.119		2.8	745.293		2.75	505.654
2.8	45.4015	69.286	272.672	64.1105		2.8	746.075		2.75	505.654
2.8	45.7686	69.2334	272.757	64.1019		2.8	746.833		2.75	505.654
2.85	46.1403	69.1805	272.842	64.0933		2.85	747.568		2.75	505.654
2.85	46.5165	69.1272	272.929	64.0845		2.85	748.279		2.75	505.654
2.85	46.8974	69.0737	273.016	64.0757		2.85	748.965		2.75	505.654
2.9	47.2829	69.0197	273.104	64.0667		2.9	749.626		2.75	505.654
2.9	47.6731	68.9655	273.192	64.0577		2.9	750.262		2.75	505.654
2.9	48.0681	68.9109	273.282	64.0486		2.9	750.871		2.75	505.654
2.95	48.4677	68.856	273.372	64.0394		2.95	751.454		2.75	505.654
2.95	48.8721	68.8008	273.463	64.0301		2.95	752.009		2.75	505.654
2.95	49.2813	68.7452	273.555	64.0207		2.95	752.537		2.75	505.654
3	49.6953	68.6893	273.647	64.0112		3	753.037		2.75	505.654
3	50.1142	68.6331	273.741	64.0017		3	753.509		2.75	505.654
3	50.5378	68.5766	273.835	63.992		3	753.951		3.3	505.654
3	50.9664	68.5197	273.93	63.9822		3	754.365		3.3	505.654
3.05	51.3998	68.4625	274.026	63.9723		3.05	754.748		3.3	505.654
3.05	51.8382	68.405	274.122	63.9624		3.05	755.102		3.3	505.654
3.05	52.2815	68.3472	274.22	63.9523		3.05	755.425		3.3	505.654
3.1	52.7297	68.2891	274.318	63.9422		3.1	755.717		3.3	505.654
3.1	53.1829	68.2306	274.417	63.9319		3.1	755.977		3.3	505.617
3.1	53.6411	68.1718	274.517	63.9216		3.1	756.206		3.3	505.617
3.15	54.1043	68.1127	274.618	63.9111		3.15	756.402		3.3	505.617
3.15	54.5724	68.0533	274.719	63.9006		3.15	756.566		3.3	505.617
3.15	55.0457	67.9936	274.822	63.8899		3.15	756.697		3.3	505.617
3.2	55.5239	67.9335	274.925	63.8791		3.2	756.795		3.3	505.617
3.2	56.0072	67.8732	275.029	63.8683		3.2	756.859		3.3	505.617
3.2	56.4956	67.8125	275.134	63.8573		3.2	756.889		3.3	505.617
3.2	56.989	67.7515	275.239	63.8462		3.2	756.885		3.3	505.617
3.25	57.4875	67.6903	275.346	63.8351		3.25	756.846		3.3	505.617
3.25	57.9911	67.6287	275.453	63.8238		3.25	756.772		3.3	505.617
3.25	58.4998	67.5668	275.562	63.8124		3.25	756.663		3.3	505.617
3.3	59.0136	67.5046	275.671	63.801		3.3	756.518		3.3	505.617
3.3	59.5326	67.4421	275.781	63.7894		3.3	756.337		3.3	505.617
3.3	60.0566	67.3793	275.891	63.7777		3.3	756.121		3.3	505.617
3.35	60.5857	67.3163	276.003	63.7659		3.35	755.867		3.3	505.617
3.35	61.12	67.2529	276.115	63.754		3.35	755.577		3.3	505.617
3.35	61.6594	67.1892	276.229	63.742		3.35	755.25		3.3	505.617
3.4	62.2039	67.1253	276.343	63.7298		3.4	754.885		3.3	505.617
3.4	62.7536	67.061	276.458	63.7176		3.4	754.483		3.3	505.617
3.4	63.3084	66.9965	276.574	63.7053		3.4	754.043		3.3	505.617
3.4	63.8683	66.9317	276.691	63.6928		3.4	753.566		3.3	505.617
3.45	64.4333	66.8666	276.808	63.6803		3.45	753.049		3.3	505.617
3.45	65.0035	66.8012	276.927	63.6676		3.45	752.495		3.3	505.617
3.45	65.5787	66.7355	277.046	63.6549		3.45	751.902		3.3	505.617
3.5	66.1591	66.6696	277.166	63.642		3.5	751.269		3.3	505.617
3.5	66.7446	66.6034	277.287	63.629		3.5	750.598		3.3	505.617
3.5	67.3352	66.5369	277.409	63.6159		3.5	749.888		3.3	505.617
3.55	67.9309	66.4702	277.531	63.6028		3.55	749.138		3.3	505.617
3.55	68.5317	66.4031	277.655	63.5895		3.55	748.348		3.85	505.617
3.55	69.1376	66.3359	277.779	63.5761		3.55	747.519		3.85	505.617
3.6	69.7485	66.2683	277.904	63.5625		3.6	746.649		3.85	505.617
3.6	70.3645	66.2005	278.03	63.5489		3.6	745.74		3.85	505.617
3.6	70.9855	66.1325	278.157	63.5352		3.6	744.791		3.85	505.617
3.6	71.6115	66.0641	278.285	63.5213		3.6	743.801		3.85	505.617
3.65	72.2426	65.9956	278.413	63.5074		3.65	742.77		3.85	505.617
3.65	72.8787	65.9268	278.543	63.4933		3.65	741.699		3.85	505.617
3.65	73.5198	65.8577	278.673	63.4792		3.65	740.588		3.85	505.617
3.7	74.1658	65.7884	278.804	63.4649		3.7	739.435		3.85	505.617
3.7	74.8168	65.7188	278.936	63.4505		3.7	738.242		3.85	505.617
3.7	75.4728	65.649	279.068	63.4361		3.7	737.008		3.85	505.617
3.75	76.1336	65.579	279.202	63.4215		3.75	735.733		3.85	505.617
3.75	76.7994	65.5088	279.336	63.4068		3.75	734.417		3.85	505.617
3.75	77.47	65.4383	279.471	63.392		3.75	733.059		3.85	505.617
3.8	78.1455	65.3675	279.607	63.3771		3.8	731.661		3.85	505.617
3.8	78.8258	65.2966	279.744	63.3621		3.8	730.221		3.85	505.617
3.8	79.5109	65.2254	279.881	63.3469		3.8	728.74		3.85	505.617
3.8	80.2009	65.154	280.02	63.3317		3.8	727.218		3.85	505.617
3.85	80.8956	65.0824	280.159	63.3164		3.85	725.655		3.85	505.617
3.85	81.595	65.0106	280.298	63.301		3.85	724.05		3.85	505.23
3.85	82.2992	64.9386	280.439	63.2854		3.85	722.404		3.85	505.23
3.9	83.008	64.8664	280.581	63.2698		3.9	720.717		3.85	505.23
3.9	83.7215	64.7939	280.723	63.254		3.9	718.989		3.85	505.23
3.9	84.4396	64.7213	280.866	63.2382		3.9	717.219		3.85	505.23
3.95	85.1623	64.6484	281.009	63.2223		3.95	715.409		3.85	505.23
3.95	85.8896	64.5754	281.154	63.2062		3.95	713.557		3.85	505.23
3.95	86.6214	64.5022	281.299	63.1901		3.95	711.664		3.85	505.23
4	87.3577	64.4288	281.445	63.1738		4	709.73		3.85	505.23
4	88.0985	64.3552	281.592	63.1575		4	707.756		3.85	505.23
4	88.8438	64.2814	281.739	63.141		4	705.74		3.85	505.23
4	89.5934	64.2075	281.887	63.1245		4	703.684		3.85	505.23
4.05	90.3474	64.1333	282.036	63.1078		4.05	701.587		3.85	505.23
4.05	91.1057	64.059	282.186	63.0911		4.05	699.45		3.85	505.23
4.05	91.8683	63.9846	282.336	63.0743		4.05	697.272		3.85	505.23
4.1	92.6352	63.91	282.487	63.0573		4.1	695.054		3.85	505.23
4.1	93.4063	63.8352	282.639	63.0403		4.1	692.795		4.4	505.23
4.1	94.1816	63.7602	282.791	63.0232		4.1	690.497		4.4	505.23
4.15	94.961	63.6851	282.944	63.006		4.15	688.158		4.4	505.23
4.15	95.7445	63.6099	283.098	62.9887		4.15	685.78		4.4	505.23
4.15	96.5321	63.5345	283.252	62.9713		4.15	683.362		4.4	505.23
4.2	97.3237	63.4589	283.407	62.9538		4.2	680.905		4.4	505.23
4.2	98.1192	63.3832	283.563	62.9362		4.2	678.409		4.4	505.23
4.2	98.9187	63.3074	283.719	62.9186		4.2	675.873		4.4	505.23
4.2	99.7221	63.2315	283.876	62.9008		4.2	673.298		4.4	505.23
4.25	100.529	63.1554	284.034	62.883		4.25	670.685		4.4	505.23
4.25	101.34	63.0792	284.192	62.8651		4.25	668.033		4.4	505.23
4.25	102.155	63.0029	284.351	62.8471		4.25	665.343		4.4	505.23
4.3	102.973	62.9265	284.51	62.8289		4.3	662.615		4.4	505.23
4.3	103.796	62.8499	284.67	62.8108		4.3	659.848		4.4	505.23
4.3	104.621	62.7733	284.831	62.7925		4.3	657.045		4.4	505.23
4.35	105.45	62.6965	284.992	62.7742		4.35	654.203		4.4	505.23
4.35	106.283	62.6197	285.154	62.7557		4.35	651.325		4.4	505.23
4.35	107.119	62.5427	285.316	62.7372		4.35	648.41		4.4	505.23
4.4	107.959	62.4656	285.479	62.7186		4.4	645.457		4.4	505.23
4.4	108.802	62.3885	285.642	62.7		4.4	642.469		4.4	505.23
4.4	109.648	62.3113	285.806	62.6812		4.4	639.444		4.4	505.23
4.4	110.498	62.234	285.971	62.6624		4.4	636.384		4.4	505.23
4.45	111.35	62.1566	286.136	62.6436		4.45	633.288		4.4	505.23
4.45	112.206	62.0791	286.301	62.6246		4.45	630.156		4.4	505.23
4.45	113.065	62.0016	286.467	62.6056		4.45	626.99		4.4	505.23
4.5	113.927	61.9241	286.633	62.5865		4.5	623.789		4.4	505.23
4.5	114.792	61.8464	286.8	62.5673		4.5	620.553		4.4	505.23
4.5	115.659	61.7687	286.968	62.5481		4.5	617.284		4.4	505.23
4.55	116.53	61.691	287.136	62.5288		4.55	613.98		4.4	505.23
4.55	117.403	61.6131	287.304	62.5094		4.55	610.643		4.4	505.23
4.55	118.279	61.5353	287.473	62.4899		4.55	607.273		4.4	505.23
4.6	119.158	61.4574	287.642	62.4704		4.6	603.871		4.4	505.23
4.6	120.04	61.3795	287.811	62.4509		4.6	600.436		4.4	505.23
4.6	120.924	61.3016	287.981	62.4312		4.6	596.969		4.4	505.23
4.6	121.81	61.2236	288.151	62.4116		4.6	593.47		4.4	505.23
4.65	122.699	61.1456	288.322	62.3918		4.65	589.939		4.95	504.917
4.65	123.59	61.0676	288.493	62.372		4.65	586.378		4.95	504.917
4.65	124.484	60.9895	288.665	62.3522		4.65	582.786		4.95	504.917
4.7	125.38	60.9115	288.836	62.3323		4.7	579.164		4.95	504.917
4.7	126.278	60.8335	289.009	62.3123		4.7	575.513		4.95	504.917
4.7	127.178	60.7554	289.181	62.2923		4.7	571.831		4.95	504.917
4.75	128.08	60.6774	289.354	62.2722		4.75	568.121		4.95	504.917
4.75	128.984	60.5994	289.527	62.2521		4.75	564.382		4.95	504.917
4.75	129.89	60.5213	289.7	62.232		4.75	560.614		4.95	504.917
4.8	130.798	60.4433	289.874	62.2118		4.8	556.819		4.95	504.917
4.8	131.708	60.3653	290.048	62.1915		4.8	552.997		4.95	504.917
4.8	132.619	60.2874	290.222	62.1712		4.8	549.147		4.95	504.917
4.85	133.532	60.2095	290.396	62.1509		4.85	545.271		4.95	504.917
4.85	134.447	60.1316	290.571	62.1305		4.85	541.369		4.95	504.917
4.85	135.363	60.0537	290.746	62.1101		4.85	537.441		4.95	504.917
4.85	136.281	59.9759	290.921	62.0897		4.85	533.487		4.95	504.917
4.9	137.2	59.8982	291.096	62.0692		4.9	529.509		4.95	504.917
4.9	138.12	59.8205	291.271	62.0487		4.9	525.507		4.95	504.917
4.9	139.042	59.7428	291.447	62.0281		4.9	521.48		4.95	504.917
4.95	139.965	59.6652	291.623	62.0076		4.95	517.43		4.95	504.917
4.95	140.889	59.5877	291.798	61.987		4.95	513.357		4.95	504.917
4.95	141.813	59.5103	291.974	61.9663		4.95	509.262		4.95	504.917
5	142.739	59.4329	292.15	61.9457		5	505.144		4.95	504.917
5	143.666	59.3556	292.327	61.925		5	501.005		4.95	504.917
5	144.594	59.2784	292.503	61.9043		5	496.844		4.95	504.917
5.05	145.522	59.2013	292.679	61.8835		5	492.663		4.95	504.917
5.05	146.451	59.1243	292.856	61.8628		5	488.462		4.95	504.917
5.05	147.381	59.0473	293.032	61.842		5	484.241		4.95	504.917
5.05	148.311	58.9705	293.209	61.8212		5	480.001		4.95	504.917
5.1	149.241	58.8938	293.385	61.8004		5	475.742		4.95	504.917
5.1	150.172	58.8172	293.562	61.7796		5	471.465		4.95	504.917
5.1	151.104	58.7407	293.739	61.7588		5	467.17		4.95	504.917
5.15	152.035	58.6643	293.915	61.738		5	462.859		4.95	504.917
5.15	152.967	58.5881	294.092	61.7171		5	458.53		4.95	504.917
5.15	153.899	58.512	294.268	61.6963		5	454.185		4.95	504.917
5.2	154.831	58.436	294.445	61.6754		5	449.825		5.5	504.917
5.2	155.762	58.3602	294.621	61.6546		5	445.449		5.5	504.917
5.2	156.694	58.2845	294.798	61.6337		5	441.059		5.5	504.917
5.25	157.625	58.2089	294.974	61.6129		5	436.655		5.5	504.917
5.25	158.556	58.1335	295.15	61.592		5	432.237		5.5	504.917
5.25	159.487	58.0583	295.326	61.5712		5.5	427.806		5.5	504.917
5.25	160.418	57.9832	295.502	61.5503		5.5	423.363		5.5	504.917
5.3	161.347	57.9083	295.678	61.5295		5.5	418.907		5.5	504.917
5.3	162.277	57.8336	295.853	61.5087		5.5	414.44		5.5	504.917
5.3	163.205	57.7591	296.029	61.4878		5.5	409.963		5.5	504.917
5.35	164.133	57.6847	296.204	61.467		5.5	405.474		5.5	504.917
5.35	165.06	57.6105	296.379	61.4462		5.5	400.976		5.5	504.917
5.35	165.986	57.5365	296.554	61.4255		5.5	396.469		5.5	504.917
5.4	166.911	57.4627	296.728	61.4047		5.5	391.953		5.5	504.917
5.4	167.836	57.3891	296.902	61.384		5.5	387.429		5.5	504.917
5.4	168.759	57.3157	297.077	61.3633		5.5	382.897		5.5	504.675
5.45	169.68	57.2425	297.25	61.3426		5.5	378.358		5.5	504.675
5.45	170.601	57.1695	297.424	61.3219		5.5	373.812		5.5	504.675
5.45	171.52	57.0967	297.597	61.3012		5.5	369.261		5.5	504.675
5.45	172.438	57.0242	297.77	61.2806		5.5	364.704		5.5	504.675
5.5	173.354	56.9519	297.943	61.26		5.5	360.142		5.5	504.675
5.5	174.269	56.8798	298.115	61.2395		5.5	355.576		5.5	504.675
5.5	175.182	56.8079	298.287	61.219		5.5	351.006		5.5	504.675
5.55	176.093	56.7363	298.458	61.1985		5.5	346.433		5.5	504.675
5.55	177.003	56.665	298.63	61.178		5.5	341.857		5.5	504.675
5.55	177.91	56.5939	298.8	61.1576		5.5	337.279		5.5	504.675
5.6	178.816	56.523	298.971	61.1372		5.5	332.699		5.5	504.675
5.6	179.72	56.4524	299.141	61.1169		5.5	328.119		5.5	504.675
5.6	180.621	56.382	299.31	61.0966		5.5	323.538		5.5	504.675
5.65	181.52	56.312	299.479	61.0764		5.5	318.957		5.5	504.675
5.65	182.417	56.2421	299.648	61.0562		5.5	314.377		5.5	504.675
5.65	183.312	56.1726	299.816	61.0361		5.5	309.799		5.5	504.675
5.65	184.204	56.1033	299.984	61.016		5.5	305.222		5.5	504.675
5.7	185.094	56.0344	300.151	60.9959		5.5	300.647		5.5	504.675
5.7	185.981	55.9657	300.317	60.9759		5.5	296.076		5.5	504.675
5.7	186.866	55.8973	300.484	60.956		5.5	291.508		5.5	504.675
5.75	187.748	55.8292	300.649	60.9361		5.5	286.944		6	504.675
5.75	188.627	55.7614	300.814	60.9163		5.5	282.385		6	504.675
5.75	189.503	55.694	300.979	60.8966		6	277.831		6	504.675
5.8	190.376	55.6268	301.142	60.8769		6	273.283		6	504.675
5.8	191.246	55.5599	301.306	60.8573		6	268.741		6	504.675
5.8	192.113	55.4934	301.468	60.8377		6	264.207		6	504.675
5.85	192.977	55.4272	301.63	60.8182		6	259.679		6	504.675
5.85	193.838	55.3613	301.792	60.7988		6	255.16		6	504.675
5.85	194.695	55.2957	301.952	60.7795		6	250.649		6	504.675
5.85	195.549	55.2305	302.113	60.7602		6	246.148		6	504.675
5.9	196.399	55.1656	302.272	60.741		6	241.656		6	504.675
5.9	197.246	55.1011	302.431	60.7219		6	237.175		6	504.675
5.9	198.089	55.0369	302.589	60.7028		6	232.704		6	504.675
5.95	198.929	54.973	302.746	60.6839		6	228.245		6	504.675
5.95	199.765	54.9096	302.902	60.665		6	223.798		6	504.675
5.95	200.596	54.8464	303.058	60.6462		6	219.363		6	504.675
6	201.424	54.7837	303.213	60.6275		6	214.941		6	504.675
6	202.249	54.7213	303.368	60.6089		6	210.533		6	504.675
6	203.068	54.6593	303.521	60.5904		6	206.139		6	504.675
6.05	203.884	54.5976	303.674	60.5719		6	201.76		6	504.675
6.05	204.696	54.5364	303.826	60.5536		6	197.396		6	504.675
6.05	205.503	54.4755	303.977	60.5353		6	193.048		6	504.675
6.05	206.306	54.415	304.127	60.5172		6	188.717		6	504.675
6.1	207.105	54.3549	304.276	60.4991		6	184.402		6	504.675
6.1	207.899	54.2952	304.425	60.4811		6	180.104		6	504.675
6.1	208.689	54.2359	304.573	60.4633		6	175.825		6	504.675
6.15	209.473	54.177	304.719	60.4455		6	171.564		6	504.675
6.15	210.254	54.1186	304.865	60.4279		6	167.322		6	504.675
6.15	211.029	54.0605	305.01	60.4103		6	163.1		6	504.675
6.2	211.8	54.0028	305.154	60.3929		6	158.898		6	503.916
6.2	212.565	53.9456	305.297	60.3755		6	154.716		6	503.916
6.2	213.326	53.8888	305.439	60.3583		6	150.556		6	503.916
6.25	214.082	53.8324	305.581	60.3412		6	146.417		6	503.916
6.25	214.832	53.7764	305.721	60.3242		6	142.3		6	503.916
6.25	215.578	53.7209	305.86	60.3073		6.5	138.206		6	503.916
6.25	216.318	53.6658	305.998	60.2906		6.5	134.136		6.5	503.916
6.3	217.053	53.6112	306.136	60.2739		6.5	130.089		6.5	503.916
6.3	217.782	53.557	306.272	60.2574		6.5	126.066		6.5	503.916
6.3	218.506	53.5033	306.407	60.241		6.5	122.068		6.5	503.916
6.35	219.225	53.45	306.541	60.2247		6.5	118.095		6.5	503.916
6.35	219.938	53.3971	306.674	60.2085		6.5	114.148		6.5	503.916
6.35	220.645	53.3447	306.806	60.1925		6.5	110.227		6.5	503.916
6.4	221.347	53.2928	306.937	60.1766		6.5	106.333		6.5	503.916
6.4	222.043	53.2414	307.067	60.1608		6.5	102.466		6.5	503.916
6.4	222.733	53.1904	307.196	60.1452		6.5	98.6274		6.5	503.916
6.45	223.417	53.1399	307.324	60.1297		6.5	94.8164		6.5	503.916
6.45	224.096	53.0898	307.45	60.1143		6.5	91.0341		6.5	503.916
6.45	224.768	53.0403	307.576	60.099		6.5	87.2809		6.5	503.916
6.45	225.434	52.9912	307.7	60.0839		6.5	83.5574		6.5	503.916
6.5	226.095	52.9426	307.823	60.0689		6.5	79.8639		6.5	503.916
6.5	226.748	52.8945	307.945	60.0541		6.5	76.2009		6.5	503.916
6.5	227.396	52.8469	308.066	60.0394		6.5	72.569		6.5	503.916
6.55	228.038	52.7998	308.185	60.0249		6.5	68.9685		6.5	503.916
6.55	228.673	52.7532	308.304	60.0104		6.5	65.3998		6.5	503.916
6.55	229.301	52.7071	308.421	59.9962		6.5	61.8636		6.5	503.916
6.6	229.924	52.6615	308.537	59.9821		6.5	58.3601		6.5	503.916
6.6	230.539	52.6164	308.652	59.9681		6.5	54.8899		6.5	503.916
6.6	231.148	52.5718	308.765	59.9542		6.5	51.4534		6.5	503.916
6.65	231.751	52.5277	308.877	59.9406		6.5	48.0509		6.5	503.916
6.65	232.347	52.4842	308.988	59.927		6.5	44.683		6.5	503.916
6.65	232.936	52.4412	309.098	59.9137		6.5	41.3501		6.5	503.916
6.65	233.518	52.3986	309.207	59.9004		6.5	38.0525		6.5	503.916
6.7	234.093	52.3567	309.314	59.8874		6.5	34.7907		6.5	503.916
6.7	234.662	52.3152	309.42	59.8745		6.5	31.5651		6.5	503.916
6.7	235.223	52.2743	309.524	59.8617		6.5	28.3761		6.5	503.916
6.75	235.778	52.2339	309.628	59.8491		6.5	25.2242		6.5	503.916
6.75	236.325	52.194	309.73	59.8367		7	22.1096		6.5	503.916
6.75	236.866	52.1547	309.83	59.8244		7	19.0328		6.5	503.916
6.8	237.399	52.1159	309.929	59.8123		7	15.9942		6.5	503.916
6.8	237.925	52.0777	310.027	59.8003		7	12.9941		6.5	503.916
6.8	238.444	52.04	310.124	59.7885		7	10.033		7	503.916
6.85	238.955	52.0029	310.219	59.7769		7	7.11123		7	503.916
6.85	239.459	51.9663	310.313	59.7655		7	4.22911		7	503.916
6.85	239.956	51.9302	310.406	59.7542		7	1.38703		7	503.916
6.9	240.446	51.8948	310.497	59.743		7	-1.41466		7	503.916
6.9	240.928	51.8598	310.586	59.7321		7	-4.17559		7	503.916
6.9	241.402	51.8255	310.675	59.7213		7	-6.89542		7	503.916
6.9	241.869	51.7917	310.761	59.7107		7	-9.57382		7	503.916
6.95	242.328	51.7585	310.847	59.7003		7	-12.2104		7	503.916
6.95	242.78	51.7258	310.931	59.69		7	-14.805		7	502.799
6.95	243.223	51.6937	311.013	59.6799		7	-17.3571		7	502.799
7	243.66	51.6622	311.095	59.67		7	-19.8664		7	502.799
7	244.088	51.6312	311.174	59.6602		7	-22.3326		7	502.799
7	244.509	51.6009	311.252	59.6507		7	-24.7555		7	502.799
7.05	244.921	51.5711	311.329	59.6413		7	-27.1347		7	502.799
7.05	245.326	51.5419	311.404	59.6321		7	-29.47		7	502.799
7.05	245.723	51.5132	311.478	59.6231		7	-31.7609		7	502.799
7.1	246.112	51.4852	311.551	59.6142		7	-34.0073		7	502.799
7.1	246.493	51.4577	311.621	59.6056		7	-36.2088		7	502.799
7.1	246.866	51.4309	311.691	59.5971		7	-38.3652		7	502.799
7.1	247.231	51.4046	311.759	59.5888		7	-40.4763		7	502.799
7.15	247.588	51.3789	311.825	59.5807		7	-42.5416		7	502.799
7.15	247.937	51.3538	311.89	59.5727		7	-44.5611		7	502.799
7.15	248.277	51.3293	311.953	59.565		7	-46.5343		7	502.799
7.2	248.61	51.3054	312.015	59.5574		7	-48.4612		7	502.799
7.2	248.934	51.2821	312.075	59.55		7	-50.3414		7	502.799
7.2	249.25	51.2594	312.134	59.5429		7	-52.1747		7	502.799
7.25	249.558	51.2373	312.191	59.5359		7	-53.9609		7	502.799
7.25	249.857	51.2158	312.247	59.5291		7	-55.6997		7	502.799
7.25	250.148	51.1949	312.301	59.5224		7.5	-57.3909		7	502.799
7.3	250.431	51.1746	312.353	59.516		7.5	-59.0344		7	502.799
7.3	250.705	51.1549	312.404	59.5098		7.5	-60.6299		7	502.799
7.3	250.971	51.1358	312.453	59.5037		7.5	-62.1772		7	502.799
7.3	251.229	51.1174	312.501	59.4979		7.5	-63.6761		7	502.799
7.35	251.478	51.0995	312.548	59.4922		7.5	-65.1265		7	502.799
7.35	251.718	51.0823	312.592	59.4868		7.5	-66.528		7	502.799
7.35	251.95	51.0656	312.635	59.4815		7.5	-67.8807		7.5	502.799
7.4	252.174	51.0496	312.677	59.4764		7.5	-69.1843		7.5	502.799
7.4	252.389	51.0342	312.717	59.4715		7.5	-70.4386		7.5	502.799
7.4	252.596	51.0194	312.755	59.4668		7.5	-71.6435		7.5	502.799
7.45	252.793	51.0052	312.792	59.4623		7.5	-72.7988		7.5	502.799
7.45	252.983	50.9917	312.827	59.458		7.5	-73.9044		7.5	502.799
7.45	253.163	50.9787	312.86	59.4539		7.5	-74.9602		7.5	502.799
7.5	253.336	50.9664	312.892	59.45		7.5	-75.966		7.5	502.799
7.5	253.499	50.9547	312.923	59.4463		7.5	-76.9216		7.5	502.799
7.5	253.654	50.9436	312.951	59.4428		7.5	-77.827		7.5	502.799
7.5	253.8	50.9332	312.978	59.4395		7.5	-78.6821		7.5	502.799
7.55	253.937	50.9233	313.004	59.4364		7.5	-79.4868		7.5	502.799
7.55	254.066	50.9141	313.028	59.4334		7.5	-80.2409		7.5	502.799
7.55	254.186	50.9055	313.05	59.4307		7.5	-80.9443		7.5	502.799
7.6	254.298	50.8976	313.071	59.4282		7.5	-81.5971		7.5	502.799
7.6	254.4	50.8903	313.089	59.4259		7.5	-82.199		7.5	502.799
7.6	254.494	50.8835	313.107	59.4238		7.5	-82.75		7.5	502.799
7.65	254.579	50.8775	313.123	59.4218		7.5	-83.2501		7.5	502.799
7.65	254.656	50.872	313.137	59.4201		7.5	-83.6991		7.5	502.799
7.65	254.723	50.8672	313.149	59.4186		7.5	-84.0971		7.5	502.799
7.7	254.782	50.863	313.16	59.4173		7.5	-84.4439		7.5	502.799
7.7	254.832	50.8594	313.169	59.4161		7.5	-84.7396		7.5	502.799
7.7	254.873	50.8564	313.177	59.4152		7.5	-84.9841		7.5	502.799
7.7	254.906	50.8541	313.183	59.4145		7.5	-85.1774		7.5	502.608
7.75	254.93	50.8524	313.187	59.414		7.5	-85.3194		7.5	502.608
7.75	254.945	50.8513	313.19	59.4136		8	-85.4101		7.5	502.608
7.75	254.951	50.8509	313.191	59.4135		8	-85.4495		7.5	502.608
7.8	254.948	50.8511	313.19	59.4136		8	-85.4377		7.5	502.608
7.8	254.937	50.8519	313.188	59.4139		8	-85.3746		7.5	502.608
7.8	254.917	50.8533	313.184	59.4143		8	-85.2602		7.5	502.608
7.85	254.888	50.8554	313.179	59.415		8	-85.0945		7.5	502.608
7.85	254.85	50.8581	313.172	59.4159		8	-84.8776		7.5	502.608
7.85	254.804	50.8614	313.163	59.417		8	-84.6095		7.5	502.608
7.9	254.749	50.8654	313.153	59.4182		8	-84.2902		7.5	502.608
7.9	254.685	50.87	313.141	59.4197		8	-83.9198		7.5	502.608
7.9	254.612	50.8752	313.127	59.4214		8	-83.4983		8.5	502.608
7.9	254.53	50.881	313.112	59.4233		8	-83.0258		8.5	502.608
7.95	254.44	50.8874	313.095	59.4253		8	-82.5023		8.5	502.608
7.95	254.341	50.8945	313.076	59.4276		8	-81.9278		8.5	502.608
7.95	254.234	50.9022	313.056	59.4301		8	-81.3026		8.5	502.608
8	254.117	50.9105	313.034	59.4328		8	-80.6266		8.5	502.608
8	253.992	50.9195	313.011	59.4356		8	-79.9		8.5	502.608
8	253.858	50.9291	312.986	59.4387		8	-79.1227		8.5	502.608
8.05	253.716	50.9393	312.96	59.442		8	-78.295		8.5	502.608
8.05	253.565	50.9501	312.931	59.4454		8	-77.4169		8.5	502.608
8.05	253.405	50.9615	312.902	59.4491		8	-76.4886		8.5	502.608
8.1	253.237	50.9736	312.87	59.4529		8	-75.5101		8.5	502.608
8.1	253.06	50.9862	312.837	59.457		8	-74.4817		8.5	502.608
8.1	252.874	50.9995	312.803	59.4612		8	-73.4033		8.5	502.608
8.1	252.68	51.0134	312.766	59.4657		8	-72.2752		8.5	502.608
8.15	252.477	51.028	312.729	59.4703		8	-71.0975		8.5	502.608
8.15	252.266	51.0431	312.689	59.4751		8	-69.8703		8.5	502.608
8.15	252.046	51.0588	312.648	59.4802		8	-68.5938		8.5	502.608
8.2	251.818	51.0752	312.606	59.4854		8	-67.2682		8.5	502.608
8.2	251.581	51.0922	312.562	59.4908		8	-65.8936		8.5	502.608
8.2	251.336	51.1098	312.516	59.4964		8	-64.4703		8.5	502.608
8.25	251.082	51.128	312.469	59.5022		8	-62.9983		8.5	502.608
8.25	250.82	51.1468	312.42	59.5082		8	-61.4778		8.5	502.608
8.25	250.549	51.1662	312.369	59.5144		8.5	-59.9092		8.5	502.608
8.3	250.271	51.1862	312.317	59.5207		8.5	-58.2925		8.5	502.608
8.3	249.983	51.2068	312.264	59.5273		8.5	-56.628		8.5	502.608
8.3	249.688	51.2281	312.209	59.5341		8.5	-54.9158		8.5	502.608
8.3	249.384	51.2499	312.152	59.541		8.5	-53.1563		8.5	502.608
8.35	249.072	51.2723	312.094	59.5481		8.5	-51.3495		8.5	502.608
8.35	248.752	51.2953	312.034	59.5554		8.5	-49.4958		8.5	502.608
8.35	248.423	51.3189	311.973	59.5629		8.5	-47.5954		8.5	502.608
8.4	248.086	51.3432	311.91	59.5706		8.5	-45.6486		8.5	502.608
8.4	247.742	51.368	311.846	59.5785		8.5	-43.6554		8.5	502.608
8.4	247.389	51.3933	311.78	59.5865		8.5	-41.6163		8.5	502.608
8.45	247.028	51.4193	311.713	59.5948		8.5	-39.5315		8.5	502.608
8.45	246.659	51.4459	311.644	59.6032		8.5	-37.4012		8.5	502.608
8.45	246.282	51.4731	311.574	59.6118		8.5	-35.2257		9	502.608
8.5	245.897	51.5008	311.502	59.6206		8.5	-33.0053		9	502.952
8.5	245.504	51.5291	311.429	59.6295		8.5	-30.7403		9	502.952
8.5	245.103	51.5581	311.355	59.6387		8.5	-28.4309		9	502.952
8.5	244.694	51.5875	311.278	59.648		8.5	-26.0775		9	502.952
8.55	244.278	51.6176	311.201	59.6575		8.5	-23.6803		9	502.952
8.55	243.854	51.6482	311.122	59.6672		8.5	-21.2396		9	502.952
8.55	243.422	51.6794	311.041	59.677		8.5	-18.7558		9	502.952
8.6	242.982	51.7112	310.959	59.687		8.5	-16.2292		9	502.952
8.6	242.534	51.7436	310.876	59.6972		8.5	-13.66		9	502.952
8.6	242.079	51.7765	310.791	59.7076		8.5	-11.0487		9	502.952
8.65	241.617	51.81	310.705	59.7181		8.5	-8.39549		9	502.952
8.65	241.147	51.844	310.617	59.7288		8.5	-5.70076		9	502.952
8.65	240.669	51.8786	310.528	59.7397		8.5	-2.96484		9	502.952
8.7	240.184	51.9137	310.438	59.7508		8.5	-0.18808		9	502.952
8.7	239.691	51.9494	310.346	59.762		8.5	2.62917		9	502.952
8.7	239.191	51.9857	310.253	59.7734		8.5	5.48656		9	502.952
8.75	238.684	52.0225	310.159	59.7849		8.5	8.38372		9	502.952
8.75	238.17	52.0599	310.063	59.7966		8.5	11.3203		9	502.952
8.75	237.648	52.0978	309.966	59.8085		9	14.2959		9	502.952
8.75	237.119	52.1362	309.867	59.8205		9	17.3102		9	502.952
8.8	236.583	52.1752	309.767	59.8327		9	20.3627		9	502.952
8.8	236.04	52.2147	309.666	59.8451		9	23.4532		9	502.952
8.8	235.49	52.2547	309.563	59.8576		9	26.5811		9	502.952
8.85	234.933	52.2953	309.459	59.8703		9	29.7462		9	502.978
8.85	234.369	52.3364	309.354	59.8831		9	32.948		9	502.978
8.85	233.798	52.3781	309.248	59.8961		9	36.1861		9	502.978
8.9	233.22	52.4202	309.14	59.9092		9	39.4601		9	502.978
8.9	232.636	52.4629	309.031	59.9225		9	42.7696		9	502.978
8.9	232.045	52.5061	308.921	59.9359		9	46.1141		9	502.978
8.95	231.447	52.5498	308.809	59.9495		9	49.4933		9	502.978
8.95	230.842	52.594	308.697	59.9633		9	52.9068		9	502.978
8.95	230.231	52.6387	308.583	59.9772		9	56.354		9	502.978
8.95	229.614	52.684	308.468	59.9912		9	59.8346		9	502.978
9	228.99	52.7297	308.351	60.0053		9	63.3481		9	502.978
9	228.359	52.7759	308.234	60.0197		9	66.8941		9.5	502.978
9	227.723	52.8227	308.115	60.0341		9	70.4721		9.5	502.978
9.05	227.08	52.8699	307.995	60.0487		9	74.0817		9.5	502.978
9.05	226.43	52.9176	307.874	60.0635		9	77.7224		9.5	502.978
9.05	225.775	52.9658	307.752	60.0784		9	81.3938		9.5	502.978
9.1	225.114	53.0145	307.628	60.0934		9	85.0954		9.5	502.978
9.1	224.446	53.0637	307.504	60.1085		9	88.8268		9.5	502.978
9.1	223.773	53.1133	307.378	60.1238		9	92.5874		9.5	502.978
9.15	223.093	53.1634	307.251	60.1392		9	96.3768		9.5	502.978
9.15	222.408	53.214	307.123	60.1548		9	100.195		9.5	502.978
9.15	221.717	53.265	306.994	60.1704		9	104.04		9.5	502.978
9.15	221.02	53.3165	306.864	60.1862		9	107.913		9.5	502.978
9.2	220.318	53.3685	306.733	60.2022		9	111.813		9.5	502.978
9.2	219.61	53.4209	306.601	60.2182		9	115.739		9.5	502.978
9.2	218.896	53.4738	306.468	60.2344		9	119.691		9.5	502.978
9.25	218.177	53.5272	306.333	60.2507		9	123.669		9.5	502.978
9.25	217.452	53.5809	306.198	60.2671		9	127.671		9.5	503.653
9.25	216.723	53.6352	306.062	60.2836		9.5	131.698		9.5	503.653
9.3	215.988	53.6898	305.925	60.3003		9.5	135.748		9.5	503.653
9.3	215.247	53.7449	305.786	60.3171		9.5	139.822		9.5	503.653
9.3	214.502	53.8004	305.647	60.334		9.5	143.919		9.5	503.653
9.35	213.751	53.8564	305.507	60.3509		9.5	148.038		9.5	503.653
9.35	212.996	53.9128	305.366	60.3681		9.5	152.179		9.5	503.653
9.35	212.235	53.9696	305.224	60.3853		9.5	156.342		9.5	503.653
9.35	211.47	54.0268	305.08	60.4026		9.5	160.525		9.5	503.653
9.4	210.699	54.0844	304.937	60.42		9.5	164.728		9.5	503.653
9.4	209.924	54.1425	304.792	60.4376		9.5	168.951		9.5	503.653
9.4	209.145	54.2009	304.646	60.4552		9.5	173.194		9.5	503.653
9.45	208.36	54.2597	304.499	60.4729		9.5	177.455		9.5	503.653
9.45	207.572	54.319	304.352	60.4908		9.5	181.734		9.5	503.653
9.45	206.778	54.3786	304.203	60.5087		9.5	186.031		9.5	503.653
9.5	205.981	54.4387	304.054	60.5267		9.5	190.345		9.5	503.653
9.5	205.179	54.4991	303.904	60.5449		9.5	194.675		9.5	503.653
9.5	204.372	54.5599	303.753	60.5631		9.5	199.022		9.5	503.653
9.55	203.562	54.621	303.602	60.5814		9.5	203.383		9.5	503.653
9.55	202.747	54.6826	303.449	60.5998		9.5	207.76		10	503.653
9.55	201.929	54.7445	303.296	60.6183		9.5	212.151		10	503.653
9.55	201.106	54.8068	303.142	60.6369		9.5	216.556		10	503.653
9.6	200.279	54.8695	302.987	60.6555		9.5	220.974		10	503.653
9.6	199.449	54.9325	302.832	60.6743		9.5	225.405		10	503.653
9.6	198.615	54.9958	302.676	60.6931		9.5	229.848		10	503.653
9.65	197.777	55.0595	302.519	60.712		9.5	234.303		10	503.653
9.65	196.936	55.1236	302.361	60.731		9.5	238.769		10	503.653
9.65	196.091	55.188	302.203	60.7501		9.5	243.245		10	503.653
9.7	195.243	55.2527	302.044	60.7692		9.5	247.731		10	503.653
9.7	194.391	55.3178	301.885	60.7884		9.5	252.226		10	503.653
9.7	193.536	55.3832	301.724	60.8077		9.5	256.731		10	503.653
9.75	192.677	55.4489	301.563	60.827		9.5	261.243		10	503.653
9.75	191.816	55.515	301.402	60.8464		9.5	265.764		10	503.653
9.75	190.951	55.5813	301.24	60.8659		10	270.291		10	503.653
9.75	190.084	55.648	301.077	60.8855		10	274.825		10	503.653
9.8	189.213	55.715	300.914	60.9051		10	279.365		10	503.653
9.8	188.34	55.7823	300.75	60.9248		10	283.91		10	503.653
9.8	187.463	55.8499	300.586	60.9445		10	288.461		10	503.653
9.85	186.584	55.9177	300.421	60.9643		10	293.015		10	503.653
9.85	185.703	55.9859	300.255	60.9841		10	297.574		10	503.653
9.85	184.819	56.0544	300.089	61.004		10	302.135		10	503.653
9.9	183.932	56.1231	299.923	61.024		10	306.7		10	503.653
9.9	183.043	56.1921	299.756	61.044		10	311.266		10	503.653
9.9	182.152	56.2614	299.589	61.064		10	315.834		10	503.653
9.95	181.258	56.331	299.421	61.0841		10	320.403		10	503.653
9.95	180.362	56.4008	299.252	61.1042		10	324.972		10	503.653
9.95	179.464	56.4709	299.084	61.1244		10	329.541		10	503.653
9.95	178.564	56.5412	298.915	61.1446		10	334.109		10	503.653
10	177.662	56.6118	298.745	61.1649		10	338.676		10	503.653
10	176.758	56.6827	298.575	61.1852		10	343.241		10	503.653
10	175.853	56.7538	298.405	61.2055		10	347.804		10	504.398
10.05	174.945	56.8251	298.234	61.2259		10	352.364		10	504.398
10.05	174.036	56.8967	298.063	61.2463		10	356.92		10	504.398
10.05	173.126	56.9684	297.892	61.2668		10	361.472		10	504.398
10.1	172.213	57.0405	297.72	61.2872		10	366.019		10	504.398
10.1	171.3	57.1127	297.548	61.3077		10	370.562		10.5	504.398
10.1	170.385	57.1852	297.376	61.3282		10	375.098		10.5	504.398
10.15	169.469	57.2578	297.203	61.3488		10	379.628		10.5	504.398
10.15	168.551	57.3307	297.03	61.3693		10	384.152		10.5	504.398
10.15	167.633	57.4038	296.857	61.3899		10	388.668		10.5	504.398
10.15	166.713	57.477	296.684	61.4105		10	393.176		10.5	504.398
10.2	165.793	57.5505	296.51	61.4312		10	397.675		10.5	504.398
10.2	164.871	57.6242	296.337	61.4518		10	402.166		10.5	504.398
10.2	163.949	57.698	296.163	61.4725		10	406.647		10.5	504.398
10.25	163.026	57.772	295.988	61.4931		10	411.117		10.5	504.398
10.25	162.102	57.8462	295.814	61.5138		10.5	415.578		10.5	504.398
10.25	161.178	57.9206	295.64	61.5345		10.5	420.027		10.5	504.398
10.3	160.253	57.9951	295.465	61.5552		10.5	424.464		10.5	504.398
10.3	159.328	58.0698	295.29	61.5759		10.5	428.889		10.5	504.398
10.3	158.402	58.1446	295.115	61.5966		10.5	433.301		10.5	504.398
10.35	157.476	58.2197	294.941	61.6172		10.5	437.7		10.5	504.398
10.35	156.55	58.2948	294.765	61.638		10.5	442.085		10.5	504.398
10.35	155.624	58.3701	294.59	61.6587		10.5	446.456		10.5	504.398
10.35	154.697	58.4455	294.415	61.6793		10.5	450.812		10.5	504.398
10.4	153.771	58.5211	294.24	61.7		10.5	455.152		10.5	504.398
10.4	152.845	58.5968	294.065	61.7207		10.5	459.477		10.5	504.398
10.4	151.918	58.6727	293.889	61.7414		10.5	463.785		10.5	504.398
10.45	150.992	58.7486	293.714	61.7621		10.5	468.076		10.5	504.398
10.45	150.067	58.8247	293.539	61.7827		10.5	472.35		10.5	504.398
10.45	149.141	58.9009	293.363	61.8034		10.5	476.606		10.5	504.398
10.5	148.217	58.9772	293.188	61.824		10.5	480.843		10.5	504.398
10.5	147.292	59.0536	293.013	61.8446		10.5	485.062		10.5	504.398
10.5	146.368	59.13	292.837	61.8652		10.5	489.261		10.5	504.398
10.55	145.445	59.2066	292.662	61.8858		10.5	493.441		10.5	504.398
10.55	144.523	59.2833	292.487	61.9064		10.5	497.6		10.5	504.398
10.55	143.601	59.3601	292.312	61.9269		10.5	501.738		10.5	504.398
10.55	142.68	59.4369	292.137	61.9474		10.5	505.855		10.5	504.398
10.6	141.76	59.5138	291.963	61.9679		10.5	509.95		10.5	504.398
10.6	140.842	59.5909	291.788	61.9883		10.5	514.022		10.5	504.398
10.6	139.924	59.6679	291.613	62.0088		10.5	518.072		10.5	504.398
10.65	139.007	59.745	291.439	62.0292		10.5	522.099		11	504.398
10.65	138.092	59.8222	291.265	62.0495		10.5	526.102		11	504.398
10.65	137.178	59.8995	291.091	62.0699		10.5	530.082		11	504.398
10.7	136.265	59.9768	290.917	62.0902		10.5	534.036		11	504.398
10.7	135.353	60.0541	290.743	62.1104		10.5	537.966		11	504.398
10.7	134.443	60.1315	290.57	62.1307		10.5	541.87		11	504.398
10.75	133.535	60.2089	290.397	62.1509		10.5	545.748		11	504.398
10.75	132.628	60.2863	290.224	62.171		10.5	549.6		11	504.398
10.75	131.723	60.3638	290.051	62.1911		11	553.426		11	504.398
10.8	130.82	60.4413	289.879	62.2112		11	557.224		11	504.398
10.8	129.918	60.5188	289.706	62.2312		11	560.995		11	505.054
10.8	129.019	60.5964	289.534	62.2512		11	564.737		11	505.054
10.8	128.121	60.6739	289.363	62.2711		11	568.452		11	505.054
10.85	127.225	60.7515	289.192	62.291		11	572.137		11	505.054
10.85	126.332	60.829	289.021	62.3108		11	575.794		11	505.054
10.85	125.44	60.9066	288.85	62.3306		11	579.421		11	505.054
10.9	124.551	60.9841	288.68	62.3503		11	583.018		11	505.054
10.9	123.664	61.0617	288.51	62.3699		11	586.585		11	505.054
10.9	122.779	61.1392	288.34	62.3895		11	590.121		11	505.054
10.95	121.896	61.2167	288.171	62.4091		11	593.626		11	505.054
10.95	121.016	61.2942	288.002	62.4286		11	597.1		11	505.054
10.95	120.139	61.3716	287.833	62.448		11	600.542		11	505.054
11	119.264	61.4491	287.665	62.4674		11	603.952		11	505.054
11	118.392	61.5265	287.497	62.4867		11	607.329		11	505.054
11	117.522	61.6038	287.33	62.506		11	610.674		11	505.054
11	116.655	61.6811	287.163	62.5251		11	613.985		11	505.054
11.05	115.791	61.7584	286.997	62.5443		11	617.263		11	505.054
11.05	114.93	61.8356	286.831	62.5633		11	620.508		11	505.054
11.05	114.072	61.9127	286.666	62.5823		11	623.718		11	504.98
11.1	113.216	61.9898	286.501	62.6012		11	626.894		11	504.98
11.1	112.364	62.0669	286.336	62.6201		11	630.035		11	504.98
11.1	111.514	62.1438	286.172	62.6388		11	633.141		11	504.98
11.15	110.668	62.2207	286.008	62.6575		11	636.212		11	504.98
11.15	109.825	62.2975	285.845	62.6762		11	639.248		11	504.98
11.15	108.985	62.3742	285.683	62.6947		11	642.247		11	504.98
11.2	108.149	62.4509	285.521	62.7132		11	645.211		11.5	504.98
11.2	107.315	62.5275	285.359	62.7316		11	648.138		11.5	504.98
11.2	106.486	62.6039	285.199	62.7499		11	651.029		11.5	504.98
11.2	105.659	62.6803	285.038	62.7682		11	653.882		11.5	504.98
11.25	104.836	62.7566	284.878	62.7863		11	656.699		11.5	504.98
11.25	104.017	62.8327	284.719	62.8044		11.5	659.478		11.5	504.98
11.25	103.201	62.9088	284.56	62.8224		11.5	662.22		11.5	504.98
11.3	102.388	62.9848	284.402	62.8404		11.5	664.924		11.5	504.98
11.3	101.58	63.0606	284.245	62.8582		11.5	667.59		11.5	504.98
11.3	100.775	63.1363	284.088	62.8759		11.5	670.217		11.5	504.98
11.35	99.9737	63.212	283.932	62.8936		11.5	672.807		11.5	504.98
11.35	99.1763	63.2874	283.776	62.9112		11.5	675.358		11.5	504.98
11.35	98.3828	63.3628	283.621	62.9287		11.5	677.869		11.5	504.98
11.4	97.5931	63.438	283.467	62.9461		11.5	680.342		11.5	504.98
11.4	96.8074	63.5131	283.313	62.9634		11.5	682.776		11.5	504.98
11.4	96.0256	63.588	283.16	62.9806		11.5	685.171		11.5	504.98
11.4	95.2478	63.6628	283.007	62.9978		11.5	687.526		11.5	504.98
11.45	94.4741	63.7375	282.856	63.0148		11.5	689.842		11.5	504.98
11.45	93.7045	63.812	282.705	63.0318		11.5	692.117		11.5	504.98
11.45	92.9389	63.8863	282.554	63.0487		11.5	694.353		11.5	504.98
11.5	92.1776	63.9605	282.404	63.0654		11.5	696.549		11.5	504.98
11.5	91.4204	64.0345	282.255	63.0821		11.5	698.705		11.5	504.98
11.5	90.6675	64.1084	282.107	63.0987		11.5	700.821		11.5	504.98
11.55	89.9188	64.1821	281.959	63.1152		11.5	702.896		11.5	504.98
11.55	89.1744	64.2557	281.812	63.1316		11.5	704.931		11.5	504.98
11.55	88.4343	64.329	281.666	63.1479		11.5	706.925		11.5	505.27
11.6	87.6987	64.4022	281.52	63.1641		11.5	708.879		11.5	505.47
11.6	86.9674	64.4752	281.375	63.1802		11.5	710.792		11.5	505.47
11.6	86.2405	64.548	281.231	63.1962		11.5	712.664		11.5	505.47
11.6	85.5181	64.6207	281.088	63.2121		11.5	714.496		11.5	505.47
11.65	84.8002	64.6931	280.945	63.2279		11.5	716.287		11.5	505.47
11.65	84.0868	64.7653	280.803	63.2436		11.5	718.037		11.5	505.47
11.65	83.378	64.8374	280.662	63.2592		11.5	719.746		11.5	505.47
11.7	82.6737	64.9093	280.522	63.2747		11.5	721.414		11.5	505.47
11.7	81.9741	64.9809	280.382	63.2902		11.5	723.041		11.5	505.47
11.7	81.279	65.0524	280.243	63.3055		11.5	724.627		11.5	505.47
11.75	80.5886	65.1236	280.105	63.3207		11.5	726.173		12	505.47
11.75	79.9029	65.1947	279.968	63.3358		11.5	727.677		12	505.47
11.75	79.2219	65.2655	279.831	63.3508		12	729.14		12	505.47
11.8	78.5455	65.3361	279.695	63.3657		12	730.563		12	505.47
11.8	77.874	65.4065	279.56	63.3805		12	731.945		12	505.47
11.8	77.2071	65.4767	279.426	63.3952		12	733.286		12	505.47
11.8	76.5451	65.5466	279.293	63.4098		12	734.586		12	505.47
11.85	75.8879	65.6163	279.16	63.4243		12	735.846		12	505.47
11.85	75.2355	65.6858	279.028	63.4387		12	737.065		12	505.47
11.85	74.5879	65.755	278.897	63.453		12	738.243		12	505.47
11.9	73.9451	65.8241	278.767	63.4671		12	739.381		12	505.47
11.9	73.3072	65.8928	278.637	63.4812		12	740.478		12	505.47
11.9	72.6743	65.9614	278.509	63.4952		12	741.536		12	505.47
11.95	72.0461	66.0297	278.381	63.5091		12	742.553		12	505.47
11.95	71.423	66.0978	278.254	63.5228		12	743.53		12	505.47
11.95	70.8047	66.1656	278.127	63.5365		12	744.467		12	505.47
12	70.1913	66.2331	278.002	63.55		12	745.364		12	505.47
12	69.5829	66.3004	277.877	63.5635		12	746.222		12	505.47
12	68.9794	66.3675	277.753	63.5769		12	747.04		12	505.47
12	68.3809	66.4343	277.63	63.5901		12	747.819		12	505.47
12.05	67.7874	66.5008	277.508	63.6032		12	748.559		12	505.47
12.05	67.1988	66.5671	277.387	63.6163		12	749.26		12	505.47
12.05	66.6151	66.6331	277.266	63.6292		12	749.921		12	505.47
12.1	66.0365	66.6989	277.146	63.642		12	750.545		12	505.47
12.1	65.4629	66.7643	277.027	63.6548		12	751.13		12	505.47
12.1	64.8942	66.8296	276.909	63.6674		12	751.676		12	505.47
12.15	64.3306	66.8945	276.792	63.6799		12	752.185		12	505.47
12.15	63.7719	66.9592	276.676	63.6923		12	752.656		12	505.47
12.15	63.2182	67.0236	276.56	63.7046		12	753.089		12	505.47
12.2	62.6695	67.0877	276.445	63.7168		12	753.485		12	505.47
12.2	62.1258	67.1515	276.331	63.7289		12	753.844		12	505.47
12.2	61.5871	67.2151	276.218	63.7409		12	754.167		12	505.47
12.2	61.0534	67.2784	276.105	63.7529		12	754.452		12	505.47
12.25	60.5246	67.3413	275.994	63.7647		12	754.702		12	505.47
12.25	60.0008	67.404	275.883	63.7763		12.5	754.915		12	505.47
12.25	59.4821	67.4665	275.773	63.7879		12.5	755.093		12.5	505.47
12.3	58.9682	67.5286	275.664	63.7994		12.5	755.235		12.5	505.47
12.3	58.4594	67.5904	275.556	63.8108		12.5	755.343		12.5	505.47
12.3	57.9554	67.652	275.448	63.8221		12.5	755.415		12.5	505.47
12.35	57.4564	67.7132	275.342	63.8333		12.5	755.454		12.5	505.82
12.35	56.9624	67.7742	275.236	63.8444		12.5	755.458		12.5	505.82
12.35	56.4733	67.8348	275.131	63.8554		12.5	755.428		12.5	505.82
12.4	55.9891	67.8952	275.026	63.8663		12.5	755.365		12.5	505.82
12.4	55.5097	67.9552	274.923	63.8771		12.5	755.268		12.5	505.82
12.4	55.0353	68.015	274.82	63.8878		12.5	755.139		12.5	505.82
12.4	54.5658	68.0744	274.718	63.8984		12.5	754.978		12.5	505.82
12.45	54.1011	68.1336	274.617	63.909		12.5	754.785		12.5	505.82
12.45	53.6412	68.1924	274.517	63.9194		12.5	754.56		12.5	505.82
12.45	53.1862	68.251	274.417	63.9297		12.5	754.303		12.5	505.82
12.5	52.736	68.3092	274.319	63.9399		12.5	754.016		12.5	505.82
12.5	52.2906	68.3671	274.221	63.9501		12.5	753.699		12.5	505.82
12.5	51.8499	68.4247	274.124	63.9601		12.5	753.352		12.5	505.82
12.55	51.414	68.482	274.027	63.9701		12.5	752.974		12.5	505.82
12.55	50.9828	68.539	273.932	63.9799		12.5	752.568		12.5	505.82
12.55	50.5564	68.5957	273.837	63.9897		12.5	752.133		12.5	505.82
12.6	50.1346	68.6521	273.743	63.9994		12.5	751.67		12.5	505.82
12.6	49.7175	68.7081	273.649	64.0089		12.5	751.179		12.5	505.82
12.6	49.3051	68.7638	273.557	64.0185		12.5	750.66		12.5	505.82
12.65	48.8973	68.8192	273.465	64.0279		12.5	750.115		12.5	505.82
12.65	48.4941	68.8743	273.374	64.0372		12.5	749.543		12.5	505.82
12.65	48.0954	68.9291	273.284	64.0464		12.5	748.945		12.5	505.82
12.65	47.7013	68.9836	273.194	64.0556		12.5	748.321		12.5	505.82
12.7	47.3117	69.0377	273.105	64.0646		12.5	747.673		12.5	505.82
12.7	46.9266	69.0915	273.017	64.0736		12.5	746.999		12.5	505.82
12.7	46.546	69.145	272.93	64.0825		12.5	746.302		12.5	505.82
12.75	46.1698	69.1982	272.843	64.0913		12.5	745.581		12.5	505.82
12.75	45.7981	69.2511	272.757	64.1001		12.5	744.837		12.5	505.82
12.75	45.4307	69.3036	272.672	64.1087		13	744.071		12.5	505.82
12.8	45.0676	69.3558	272.587	64.1173		13	743.282		12.5	505.82
12.8	44.7089	69.4077	272.503	64.1258		13	742.472		12.5	505.82
12.8	44.3544	69.4593	272.42	64.1342		13	741.641		13	505.82
12.85	44.0042	69.5105	272.338	64.1425		13	740.789		13	505.82
12.85	43.6583	69.5614	272.256	64.1508		13	739.918		13	505.82
12.85	43.3165	69.612	272.175	64.159		13	739.027		13	505.82
12.85	42.9788	69.6623	272.094	64.1671		13	738.117		13	505.82
12.9	42.6453	69.7122	272.015	64.1752		13	737.189		13	505.82
12.9	42.3159	69.7618	271.936	64.1831		13	736.243		13	505.82
12.9	41.9905	69.8111	271.857	64.191		13	735.28		13	505.82
12.95	41.6691	69.8601	271.779	64.1988		13	734.301		13	505.82
12.95	41.3517	69.9087	271.702	64.2066		13	733.305		13	505.82
12.95	41.0382	69.957	271.626	64.2143		13	732.294		13	505.82
13	40.7286	70.005	271.55	64.2219		13	731.268		13	505.82
13	40.4229	70.0526	271.475	64.2295		13	730.228		13	505.82
13	40.121	70.1	271.4	64.237		13	729.174		13	505.82
13.05	39.8229	70.147	271.326	64.2444		13	728.107		13	505.82
13.05	39.5285	70.1936	271.253	64.2518		13	727.027		13	505.82
13.05	39.2378	70.24	271.18	64.2591		13	725.935		13	505.82
13.05	38.9508	70.286	271.107	64.2663		13	724.832		13	505.82
13.1	38.6674	70.3317	271.036	64.2735		13	723.718		13	505.82
13.1	38.3876	70.3771	270.965	64.2806		13	722.594		13	505.82
13.1	38.1113	70.4221	270.894	64.2876		13	721.461		13	506.053
13.15	37.8385	70.4668	270.824	64.2946		13	720.318		13	506.053
13.15	37.5692	70.5112	270.755	64.3016		13	719.167		13	506.053
13.15	37.3032	70.5553	270.686	64.3085		13	718.009		13	506.053
13.2	37.0407	70.599	270.618	64.3153		13	716.843		13	506.053
13.2	36.7814	70.6424	270.55	64.3221		13	715.671		13	506.053
13.2	36.5255	70.6855	270.483	64.3288		13	714.493		13	506.053
13.25	36.2728	70.7283	270.416	64.3355		13	713.309		13	506.053
13.25	36.0233	70.7707	270.35	64.3422		13	712.121		13	506.053
13.25	35.7769	70.8128	270.284	64.3487		13.5	710.929		13	506.053
13.25	35.5337	70.8546	270.219	64.3553		13.5	709.733		13	506.053
13.3	35.2935	70.8961	270.155	64.3618		13.5	708.535		13	506.053
13.3	35.0563	70.9372	270.09	64.3682		13.5	707.334		13	506.053
13.3	34.8221	70.9781	270.027	64.3746		13.5	706.132		13	506.053
13.35	34.5908	71.0186	269.964	64.381		13.5	704.929		13	506.053
13.35	34.3624	71.0588	269.901	64.3873		13.5	703.725		13	506.053
13.35	34.1369	71.0986	269.839	64.3935		13.5	702.521		14	506.053
13.4	33.9141	71.1382	269.777	64.3998		13.5	701.319		14	506.053
13.4	33.6941	71.1774	269.715	64.406		13.5	700.118		14	506.053
13.4	33.4769	71.2163	269.655	64.4121		13.5	698.919		14	506.053
13.45	33.2622	71.2549	269.594	64.4182		13.5	697.722		14	506.053
13.45	33.0502	71.2931	269.534	64.4243		13.5	696.529		14	506.053
13.45	32.8408	71.3311	269.474	64.4304		13.5	695.34		14	506.053
13.45	32.6339	71.3687	269.415	64.4364		13.5	694.155		14	506.053
13.5	32.4295	71.406	269.356	64.4423		13.5	692.976		14	506.053
13.5	32.2275	71.443	269.298	64.4483		13.5	691.802		14	506.053
13.5	32.028	71.4797	269.24	64.4542		13.5	690.634		14	506.053
13.55	31.8308	71.5161	269.182	64.4601		13.5	689.473		14	506.053
13.55	31.6359	71.5522	269.125	64.4659		13.5	688.32		14	506.053
13.55	31.4432	71.5879	269.068	64.4717		13.5	687.174		14	506.053
13.6	31.2528	71.6234	269.012	64.4775		13.5	686.037		14	506.053
13.6	31.0647	71.6585	268.956	64.4833		13.5	684.91		14	506.053
13.6	30.8786	71.6933	268.9	64.489		13.5	683.792		14	506.053
13.65	30.6946	71.7278	268.845	64.4947		13.5	682.684		14	506.053
13.65	30.5127	71.762	268.79	64.5004		13.5	681.587		14	506.053
13.65	30.3329	71.7959	268.735	64.5061		13.5	680.501		14	506.053
13.65	30.155	71.8295	268.681	64.5117		13.5	679.427		14	506.053
13.7	29.979	71.8627	268.627	64.5173		13.5	678.366		14	506.053
13.7	29.805	71.8957	268.573	64.5229		13.5	677.318		14	506.053
13.7	29.6328	71.9283	268.52	64.5284		13.5	676.283		14	506.053
13.75	29.4625	71.9607	268.467	64.534		13.5	675.262		14	506.053
13.75	29.2939	71.9928	268.414	64.5395		14	674.256		14	506.053
13.75	29.1271	72.0245	268.362	64.545		14	673.264		14	506.053
13.8	28.962	72.0559	268.31	64.5505		14	672.288		14	506.053
13.8	28.7986	72.0871	268.258	64.556		14	671.328		14	506.053
13.8	28.6369	72.1179	268.207	64.5614		14	670.384		14	506.053
13.85	28.4768	72.1484	268.156	64.5668		14	669.458		14	506.053
13.85	28.3182	72.1787	268.105	64.5722		14	668.548		14	506.053
13.85	28.1613	72.2086	268.054	64.5776		14	667.656		14	506.053
13.85	28.0058	72.2382	268.004	64.583		14	666.783		14	506.197
13.9	27.8518	72.2676	267.954	64.5884		14	665.928		14	506.197
13.9	27.6993	72.2966	267.905	64.5937		14	665.091		14.5	506.197
13.9	27.5483	72.3254	267.855	64.599		14	664.275		14.5	506.197
13.95	27.3986	72.3538	267.806	64.6043		14	663.478		14.5	506.197
13.95	27.2504	72.3819	267.757	64.6096		14	662.701		14.5	506.197
13.95	27.1034	72.4098	267.709	64.6149		14	661.945		14.5	506.197
14	26.9579	72.4373	267.661	64.6201		14	661.209		14.5	506.197
14	26.8136	72.4646	267.613	64.6254		14	660.494		14.5	506.197
14	26.6707	72.4915	267.565	64.6306		14	659.801		14.5	506.197
14.05	26.529	72.5182	267.518	64.6358		14	659.13		14.5	506.197
14.05	26.3886	72.5446	267.471	64.641		14	658.481		14.5	506.197
14.05	26.2494	72.5707	267.424	64.6462		14	657.854		14.5	506.197
14.05	26.1115	72.5964	267.377	64.6513		14	657.249		14.5	506.197
14.1	25.9747	72.6219	267.331	64.6565		14	656.668		14.5	506.197
14.1	25.8392	72.6471	267.285	64.6616		14	656.109		14.5	506.197
14.1	25.7048	72.672	267.239	64.6667		14	655.573		14.5	506.197
14.15	25.5716	72.6966	267.194	64.6718		14	655.061		14.5	506.197
14.15	25.4396	72.721	267.149	64.6769		14	654.573		14.5	506.197
14.15	25.3088	72.745	267.104	64.6819		14	654.108		14.5	506.197
14.2	25.1791	72.7687	267.06	64.6869		14	653.666		14.5	506.197
14.2	25.0506	72.7922	267.015	64.692		14	653.249		14.5	506.197
14.2	24.9233	72.8153	266.972	64.697		14	652.856		14.5	506.197
14.25	24.7971	72.8382	266.928	64.7019		14	652.487		14.5	506.197
14.25	24.672	72.8607	266.885	64.7069		14	652.141		14.5	506.197
14.25	24.5482	72.883	266.842	64.7118		14.5	651.82		14.5	506.197
14.25	24.4255	72.905	266.799	64.7167		14.5	651.524		14.5	506.197
14.3	24.304	72.9267	266.757	64.7215		14.5	651.251		14.5	506.197
14.3	24.1837	72.9481	266.715	64.7264		14.5	651.002		14.5	506.197
14.3	24.0646	72.9692	266.673	64.7312		14.5	650.777		14.5	506.197
14.35	23.9467	72.99	266.632	64.736		14.5	650.577		14.5	506.197
14.35	23.8301	73.0105	266.591	64.7407		14.5	650.4		14.5	506.197
14.35	23.7147	73.0307	266.55	64.7455		14.5	650.246		14.5	506.197
14.4	23.6007	73.0506	266.51	64.7501		14.5	650.117		14.5	506.197
14.4	23.4879	73.0703	266.471	64.7548		14.5	650.01		14.5	506.197
14.4	23.3765	73.0896	266.431	64.7594		14.5	649.927		14.5	506.197
14.45	23.2664	73.1086	266.392	64.764		14.5	649.866		14.5	506.197
14.45	23.1577	73.1274	266.354	64.7685		14.5	649.828		15	506.197
14.45	23.0505	73.1458	266.316	64.773		14.5	649.812		15	506.197
14.5	22.9448	73.1639	266.278	64.7775		14.5	649.818		15	506.197
14.5	22.8405	73.1817	266.241	64.7819		14.5	649.846		15	506.197
14.5	22.7378	73.1993	266.204	64.7862		14.5	649.895		15	506.197
14.5	22.6367	73.2165	266.168	64.7905		14.5	649.965		15	506.197
14.55	22.5373	73.2334	266.132	64.7948		14.5	650.055		15	506.197
14.55	22.4396	73.25	266.097	64.799		14.5	650.165		15	506.197
14.55	22.3436	73.2664	266.062	64.8031		14.5	650.294		15	506.197
14.6	22.2495	73.2823	266.028	64.8072		14.5	650.442		15	506.197
14.6	22.1572	73.298	265.995	64.8112		14.5	650.609		15	506.197
14.6	22.0669	73.3134	265.962	64.8151		14.5	650.793		15	506.197
14.65	21.9785	73.3285	265.929	64.819		14.5	650.993		15	506.197
14.65	21.8923	73.3432	265.897	64.8228		14.5	651.211		15	506.197
14.65	21.8082	73.3576	265.866	64.8265		14.5	651.443		15	506.289
14.7	21.7263	73.3718	265.836	64.8301		14.5	651.691		15	506.289
14.7	21.6468	73.3855	265.806	64.8337		14.5	651.953		15	506.289
14.7	21.5696	73.399	265.777	64.8372		14.5	652.227		15	506.289
14.7	21.4949	73.4121	265.749	64.8406		14.5	652.514		15	506.289
14.75	21.4229	73.4249	265.721	64.8439		14.5	652.813		15	506.289
14.75	21.3534	73.4374	265.694	64.8471		15	653.122		15	506.289
14.75	21.2868	73.4495	265.668	64.8501		15	653.441		15	506.289
14.8	21.223	73.4613	265.643	64.8531		15	653.768		15	506.289
14.8	21.1622	73.4728	265.619	64.856		15	654.102		15	506.289
14.8	21.1045	73.4839	265.596	64.8588		15	654.443		15	506.289
14.85	21.05	73.4947	265.573	64.8614		15	654.789		15	506.289
14.85	20.9989	73.5051	265.551	64.864		15	655.139		15	506.289
14.85	20.9512	73.5152	265.531	64.8664		15	655.491		15	506.289
14.9	20.907	73.5249	265.511	64.8686		15	655.845		15	506.289
14.9	20.8666	73.5342	265.493	64.8708		15	656.199		15	506.289
14.9	20.8301	73.5432	265.475	64.8727		15	656.552		15	506.289
14.9	20.7975	73.5519	265.459	64.8746		15	656.902		15	506.289
14.95	20.7691	73.5601	265.444	64.8763		15	657.248		15	506.289
14.95	20.7449	73.568	265.43	64.8778		15	657.588		15	506.289
14.95	20.7252	73.5755	265.417	64.8791		15	657.921		15	506.289
15	20.7101	73.5826	265.405	64.8803		15	658.245		15	506.289
15	20.6998	73.5893	265.395	64.8813		15	658.558		15.5	506.289
15	20.6944	73.5956	265.386	64.8822		15	658.86		15.5	506.289
15.05	20.6941	73.6015	265.379	64.8828		15	659.147		15.5	506.289
15.05	20.6991	73.6071	265.372	64.8833		15	659.418		15.5	506.289
15.05	20.7096	73.6122	265.368	64.8835		15	659.672		15.5	506.289
15.1	20.7258	73.6169	265.365	64.8836		15	659.905		15.5	506.289
15.1	20.7478	73.6212	265.363	64.8834		15	660.117		15.5	506.289
15.1	20.7759	73.625	265.363	64.883		15	660.306		15.5	506.289
15.1	20.8103	73.6284	265.364	64.8824		15	660.468		15.5	506.289
15.15	20.8511	73.6314	265.368	64.8815		15	660.603		15.5	506.289
15.15	20.8987	73.6339	265.373	64.8804		15	660.707		15.5	506.289
15.15	20.9532	73.636	265.379	64.879		15	660.779		15.5	506.289
15.2	21.0148	73.6377	265.388	64.8774		15	660.815		15.5	506.289
15.2	21.0839	73.6388	265.399	64.8755		15	660.815		15.5	506.289
15.2	21.1605	73.6395	265.411	64.8733		15	660.775		15.5	506.289
15.25	21.2451	73.6398	265.426	64.8709		15	660.692		15.5	506.289
15.25	21.3378	73.6395	265.442	64.8681		15	660.565		15.5	506.289
15.25	21.4389	73.6388	265.461	64.8651		15.5	660.39		15.5	506.289
15.3	21.5486	73.6375	265.482	64.8617		15.5	660.165		15.5	506.289
15.3	21.6673	73.6357	265.505	64.858		15.5	659.887		15.5	506.289
15.3	21.7952	73.6335	265.53	64.854		15.5	659.553		15.5	506.289
15.3	21.9326	73.6307	265.558	64.8497		15.5	659.16		15.5	506.289
15.35	22.0798	73.6273	265.588	64.845		15.5	658.705		15.5	506.289
15.35	22.2371	73.6235	265.621	64.8399		15.5	658.186		15.5	506.289
15.35	22.4047	73.619	265.656	64.8345		15.5	657.598		15.5	506.289
15.4	22.5831	73.6141	265.694	64.8286		15.5	656.939		15.5	506.289
15.4	22.7726	73.6085	265.735	64.8224		15.5	656.206		15.5	506.289
									15.5	506.289

[truncated: 23 more sheets: Fig. 4 j, Fig. 5 a, Fig. 5 b, Fig. 5 e, Fig. 5 c, Fig. 5 h, Fig. 5 f, Fig. 5 i, Fig. 6 i, Fig. 6 j, Fig. 6 k, Fig. S2 , Fig. S9 a, Fig. S9 b, Fig. S9 c, Fig. S10 a, Fig. S10 b, Fig. S11, Fig. S15 a, Fig. S15 b …]
